# Supplementary material for: Mating strategy is determinant of adenovirus prevalence in European bats
Source: PLoS One. 2020 Jan 7;15(1):e0226203. doi: 10.1371/journal.pone.0226203 (PMC6946596; doi:10.1371/journal.pone.0226203)
Supplement: S1 File — “Locality”, “Date of capture” and “Colony” indicates respectively locality, date and colony of capture and the locality or organism sending the samples to be analyzed. “ID” indicates Identification number, “Sex” indicates whether male (‘m’) or female (‘h’). Column “AdV” indicates whether the individual resulted positive (‘POSITIVO’) or negative (‘NEGATIVO’) to Adenoviruses. (CSV) [file pone.0226203.s008.csv]

Sending locality	Locality	Species	Colony	ID	Date of capture	Sex	Forearm	Weight	AdV
Cova de la Moneda	Valencia	Myotis myotis	Cotes	040409Mmy1	09/04/2004				NEGATIVO
Cova de la Moneda	Valencia	Myotis myotis	Cotes	040409Mmy2	09/04/2004				NEGATIVO
Cova de la Moneda	Valencia	Myotis myotis	Cotes	040409Mmy4	09/04/2004				NEGATIVO
Cova de la Moneda	Valencia	Myotis myotis	Cotes	040409Mmy5	09/04/2004				NEGATIVO
Cova de la Moneda	Valencia	Myotis myotis	Cotes	040409Mmy6	09/04/2004				NEGATIVO
Cova de la Moneda	Valencia	Myotis myotis	Cotes	040409Mmy7	09/04/2004				NEGATIVO
Cova de la Moneda	Valencia	Miniopterus schreibersii	Cotes	040409Msc1	09/04/2004	m			NEGATIVO
Cova de la Moneda	Valencia	Miniopterus schreibersii	Cotes	040409Msc2	09/04/2004	h			NEGATIVO
Cova de la Moneda	Valencia	Miniopterus schreibersii	Cotes	040409Msc3	09/04/2004	m			NEGATIVO
Cova de la Moneda	Valencia	Rhinolophus euryale	Cotes	040409Reu1	09/04/2004	h			NEGATIVO
Cova de la Moneda	Valencia	Rhinolophus euryale	Cotes	040409Reu2	09/04/2004	h			NEGATIVO
Cova de la Moneda	Valencia	Rhinolophus euryale	Cotes	040409Reu3	09/04/2004	h			NEGATIVO
Cova de la Moneda	Valencia	Rhinolophus euryale	Cotes	040409Reu4	09/04/2004	h			POSITIVO
Cova de la Moneda	Valencia	Rhinolophus euryale	Cotes	040409Reu6	09/04/2004	m			NEGATIVO
Cova de la Moneda	Valencia	Rhinolophus euryale	Cotes	040409Reu7	09/04/2004	m			NEGATIVO
Cova de la Moneda	Valencia	Rhinolophus euryale	Cotes	040409Reu8	09/04/2004	m			NEGATIVO
Cova de la Moneda	Valencia	Myotis capaccinii	Cotes	2x22151	09/04/2004	h			NEGATIVO
Cova de la Moneda	Valencia	Myotis capaccinii	Cotes	2x22152	09/04/2004	m			NEGATIVO
Cova de la Moneda	Valencia	Myotis capaccinii	Cotes	2x22154	09/04/2004	h			NEGATIVO
Cova de la Moneda	Valencia	Myotis capaccinii	Cotes	2x22155	09/04/2004	h			NEGATIVO
Cova de la Moneda	Valencia	Myotis capaccinii	Cotes	2x22157	09/04/2004	h			NEGATIVO
Cova de la Moneda	Valencia	Myotis capaccinii	Cotes	2x22300	09/04/2004	h			NEGATIVO
Cova de la Moneda	Valencia	Miniopterus schreibersii	Cotes	040417Msc2	17/04/2004				NEGATIVO
Cova de la Moneda	Valencia	Miniopterus schreibersii	Cotes	040417Msc3	17/04/2004				NEGATIVO
Cova de la Moneda	Valencia	Miniopterus schreibersii	Cotes	040417Msc4	17/04/2004				NEGATIVO
Cova de la Moneda	Valencia	Miniopterus schreibersii	Cotes	040417Msc5	17/04/2004				NEGATIVO
Cova de la Moneda	Valencia	Miniopterus schreibersii	Cotes	040417Msc6	17/04/2004				NEGATIVO
Cova de la Moneda	Valencia	Miniopterus schreibersii	Cotes	040417Msc7	17/04/2004				NEGATIVO
Cova de la Punta de Benimaquia	Alicante	Myotis blythii	Denia	040523Mbl1	23/05/2004	m			NEGATIVO
Cova de la Punta de Benimaquia	Alicante	Myotis blythii	Denia	040523Mbl3	23/05/2004	m			NEGATIVO
Cova de la Punta de Benimaquia	Alicante	Myotis blythii	Denia	040523Mbl4	23/05/2004	h			NEGATIVO
Cova de la Punta de Benimaquia	Alicante	Myotis myotis	Denia	040523Mmy1	23/05/2004	h			NEGATIVO
Cova de la Punta de Benimaquia	Alicante	Myotis escalerai	Denia	040523Mna1	23/05/2004	h			NEGATIVO
Cova de la Punta de Benimaquia	Alicante	Myotis escalerai	Denia	040523Mna10	23/05/2004				NEGATIVO
Cova de la Punta de Benimaquia	Alicante	Myotis escalerai	Denia	040523Mna11	23/05/2004				NEGATIVO
Cova de la Punta de Benimaquia	Alicante	Myotis escalerai	Denia	040523Mna12	23/05/2004				NEGATIVO
Cova de la Punta de Benimaquia	Alicante	Myotis escalerai	Denia	040523Mna13	23/05/2004				NEGATIVO
Cova de la Punta de Benimaquia	Alicante	Myotis escalerai	Denia	040523Mna14	23/05/2004				NEGATIVO
Cova de la Punta de Benimaquia	Alicante	Myotis escalerai	Denia	040523Mna15	23/05/2004				NEGATIVO
Cova de la Punta de Benimaquia	Alicante	Myotis escalerai	Denia	040523Mna16	23/05/2004				NEGATIVO
Cova de la Punta de Benimaquia	Alicante	Myotis escalerai	Denia	040523Mna2	23/05/2004	h			NEGATIVO
Cova de la Punta de Benimaquia	Alicante	Myotis escalerai	Denia	040523Mna3	23/05/2004	h			NEGATIVO
Cova de la Punta de Benimaquia	Alicante	Myotis escalerai	Denia	040523Mna4	23/05/2004	h			NEGATIVO
Cova de la Punta de Benimaquia	Alicante	Myotis escalerai	Denia	040523Mna5	23/05/2004	h			NEGATIVO
Cova de la Punta de Benimaquia	Alicante	Myotis escalerai	Denia	040523Mna6	23/05/2004	h			NEGATIVO
Cova de la Punta de Benimaquia	Alicante	Myotis escalerai	Denia	040523Mna7	23/05/2004	h			NEGATIVO
Cova de la Punta de Benimaquia	Alicante	Myotis escalerai	Denia	040523Mna8	23/05/2004				NEGATIVO
Cova de la Punta de Benimaquia	Alicante	Myotis escalerai	Denia	040523Mna9	23/05/2004				NEGATIVO
Cova de la Punta de Benimaquia	Alicante	Miniopterus schreibersii	Denia	040523Msc1	23/05/2004	h			NEGATIVO
Cova de la Punta de Benimaquia	Alicante	Miniopterus schreibersii	Denia	040523Msc17	23/05/2004				NEGATIVO
Cova de la Punta de Benimaquia	Alicante	Miniopterus schreibersii	Denia	040523Msc18	23/05/2004				NEGATIVO
Cova de la Punta de Benimaquia	Alicante	Miniopterus schreibersii	Denia	040523Msc19	23/05/2004				NEGATIVO
Cova de la Punta de Benimaquia	Alicante	Miniopterus schreibersii	Denia	040523Msc2	23/05/2004	m			NEGATIVO
Cova de la Punta de Benimaquia	Alicante	Miniopterus schreibersii	Denia	040523Msc20	23/05/2004				NEGATIVO
Cova de la Punta de Benimaquia	Alicante	Miniopterus schreibersii	Denia	040523Msc3	23/05/2004	h			NEGATIVO
Cova de la Punta de Benimaquia	Alicante	Miniopterus schreibersii	Denia	040523Msc4	23/05/2004	h			NEGATIVO
Cova de la Punta de Benimaquia	Alicante	Rhinolophus euryale	Denia	040523Reu1	23/05/2004	m			NEGATIVO
Cova de la Punta de Benimaquia	Alicante	Rhinolophus euryale	Denia	040523Reu21	23/05/2004				NEGATIVO
Cova de la Moneda	Valencia	Miniopterus schreibersii	Cotes	040604Msc1	04/06/2004	h			NEGATIVO
Cova de la Moneda	Valencia	Miniopterus schreibersii	Cotes	040604Msc10	04/06/2004	h			NEGATIVO
Cova de la Moneda	Valencia	Miniopterus schreibersii	Cotes	040604Msc11	04/06/2004	h			NEGATIVO
Cova de la Moneda	Valencia	Miniopterus schreibersii	Cotes	040604Msc12	04/06/2004	h			NEGATIVO
Cova de la Moneda	Valencia	Miniopterus schreibersii	Cotes	040604Msc2	04/06/2004	h			NEGATIVO
Cova de la Moneda	Valencia	Miniopterus schreibersii	Cotes	040604Msc5	04/06/2004	h			NEGATIVO
Cova de la Moneda	Valencia	Miniopterus schreibersii	Cotes	040604Msc6	04/06/2004	h			NEGATIVO
Cova de la Moneda	Valencia	Miniopterus schreibersii	Cotes	040604Msc8	04/06/2004	h			NEGATIVO
Cova de la Moneda	Valencia	Miniopterus schreibersii	Cotes	040604Msc9	04/06/2004	h			NEGATIVO
Cova d l´Ocre	Castellón	Miniopterus schreibersii	Llucena	3x28432	08/06/2004	m			NEGATIVO
Cova d l´Ocre	Castellón	Miniopterus schreibersii	Llucena	3x28434	08/06/2004	m			NEGATIVO
Cova d l´Ocre	Castellón	Miniopterus schreibersii	Llucena	3x28435	08/06/2004	h			NEGATIVO
Cova d l´Ocre	Castellón	Miniopterus schreibersii	Llucena	3x28436	08/06/2004	m			NEGATIVO
Cova d l´Ocre	Castellón	Miniopterus schreibersii	Llucena	3x28439	08/06/2004	m			NEGATIVO
Cova de les Meravelles	Castellón	Myotis capaccinii	Castellón	2x22315	09/06/2004				NEGATIVO
Cova de les Meravelles	Castellón	Myotis capaccinii	Castellón	2x22316	09/06/2004	h			NEGATIVO
Cova de les Meravelles	Castellón	Myotis capaccinii	Castellón	2x22317	09/06/2004	h			NEGATIVO
Cova de les Meravelles	Castellón	Myotis capaccinii	Castellón	2x22318	09/06/2004	h			NEGATIVO
Cova de les Meravelles	Castellón	Myotis capaccinii	Castellón	2x22319	09/06/2004	h			NEGATIVO
Cova Soterranya	Valencia	Rhinolophus ferrumequinum	Serra	040622Rfe1	22/06/2004	h			POSITIVO
Cova Soterranya	Valencia	Rhinolophus ferrumequinum	Serra	040622Rfe2	22/06/2004	h			NEGATIVO
Cova Soterranya	Valencia	Rhinolophus ferrumequinum	Serra	040622Rfe3	22/06/2004	h			NEGATIVO
Cova Soterranya	Valencia	Rhinolophus ferrumequinum	Serra	040622Rfe4	22/06/2004	h			NEGATIVO
Cova Soterranya	Valencia	Rhinolophus ferrumequinum	Serra	040622Rfe5	22/06/2004	h			NEGATIVO
Cova de l´Onder	Castellón	Myotis emarginatus	Llucena	040707Mem1	07/07/2004	h			NEGATIVO
Cova de l´Onder	Castellón	Myotis emarginatus	Llucena	040707Mem2	07/07/2004	h			NEGATIVO
Cova de l´Onder	Castellón	Myotis emarginatus	Llucena	040707Mem3	07/07/2004	h			NEGATIVO
Cova de l´Onder	Castellón	Myotis emarginatus	Llucena	040707Mem4	07/07/2004	h			NEGATIVO
Cova de l´Onder	Castellón	Myotis emarginatus	Llucena	040707Mem5	07/07/2004	h			NEGATIVO
Cova de l´Onder	Castellón	Rhinolophus euryale	Llucena	040707Reu10	07/07/2004				NEGATIVO
Cova de l´Onder	Castellón	Rhinolophus euryale	Castellón	040707Reu6	07/07/2004				NEGATIVO
Cova de l´Onder	Castellón	Rhinolophus euryale	Castellón	040707Reu7	07/07/2004				NEGATIVO
Cova de l´Onder	Castellón	Rhinolophus euryale	Castellón	040707Reu8	07/07/2004				NEGATIVO
Cova de l´Onder	Castellón	Rhinolophus euryale	Castellón	040707Reu9	07/07/2004				NEGATIVO
Cova de la Moneda	Valencia	Myotis blythii	Cotes	040710Mbl1	10/07/2004				NEGATIVO
Cova de la Moneda	Valencia	Myotis blythii	Cotes	040710Mbl2	10/07/2004				NEGATIVO
Cova de la Moneda	Valencia	Myotis blythii	Cotes	040710Mbl3	10/07/2004				NEGATIVO
Cova de la Moneda	Valencia	Myotis blythii	Cotes	040710Mbl4	10/07/2004				NEGATIVO
Cova de la Moneda	Valencia	Myotis blythii	Cotes	040710Mbl5	10/07/2004				NEGATIVO
Cova de la Moneda	Valencia	Myotis myotis	Cotes	040710Mmy1	10/07/2004	h			NEGATIVO
Cova de la Moneda	Valencia	Myotis myotis	Cotes	040710Mmy2	10/07/2004	h			NEGATIVO
Cova de la Moneda	Valencia	Myotis myotis	Cotes	040710Mmy3	10/07/2004	h			NEGATIVO
Cova de la Moneda	Valencia	Myotis myotis	Cotes	040710Mmy5	10/07/2004	m			NEGATIVO
Cueva del Lagrimal	Murcia	Plecotus austriacus	Yecla	2x22465	17/07/2004				NEGATIVO
Minas de La Celia	Murcia	Plecotus austriacus	Jumilla	2x22463	24/07/2004				NEGATIVO
Minas de La Celia	Murcia	Plecotus austriacus	Jumilla	2x22464	24/07/2004				NEGATIVO
Minas de La Celia	Murcia	Rhinolophus ferrumequinum	Jumilla	3x28656	24/07/2004				NEGATIVO
Minas de La Celia	Murcia	Rhinolophus ferrumequinum	Jumilla	3x28657	24/07/2004				NEGATIVO
Minas de La Celia	Murcia	Myotis myotis	Jumilla	3x28659	24/07/2004				NEGATIVO
Minas de La Celia	Murcia	Rhinolophus ferrumequinum	Jumilla	3x28660	24/07/2004				NEGATIVO
Túnel del Picote	Huelva	Myotis daubentonii	Calañas	040730Mda17	30/07/2004	h			NEGATIVO
Túnel del Picote	Huelva	Myotis daubentonii	Calañas	040730Mda18	30/07/2004	h			NEGATIVO
Túnel del Picote	Huelva	Myotis daubentonii	Calañas	040730Mda19	30/07/2004	h			NEGATIVO
Túnel del Picote	Huelva	Myotis daubentonii	Calañas	040730Mda20	30/07/2004	h			NEGATIVO
Túnel del Picote	Huelva	Myotis daubentonii	Calañas	2x18868	30/07/2004	h			NEGATIVO
Túnel del Picote	Huelva	Myotis daubentonii	Calañas	2x18870	30/07/2004	h			NEGATIVO
Túnel del Picote	Huelva	Myotis daubentonii	Calañas	2x18874	30/07/2004	h			NEGATIVO
Túnel del Picote	Huelva	Myotis daubentonii	Calañas	2x18878	30/07/2004	h			NEGATIVO
Túnel del Picote	Huelva	Myotis daubentonii	Calañas	2x18882	30/07/2004	h			NEGATIVO
Parque María Luisa	Sevilla	Nyctalus lasiopterus	Sevilla	050701Nla1	01/07/2005	h			NEGATIVO
Parque María Luisa	Sevilla	Nyctalus lasiopterus	Sevilla	050701Nla2	01/07/2005	h			NEGATIVO
Parque María Luisa	Sevilla	Nyctalus lasiopterus	Sevilla	050701Nla3	01/07/2005	m			NEGATIVO
Parque María Luisa	Sevilla	Nyctalus lasiopterus	Sevilla	050701Nla4	01/07/2005	h			POSITIVO
Parque María Luisa	Sevilla	Nyctalus lasiopterus	Sevilla	050701Nla5	01/07/2005	h			NEGATIVO
Parque María Luisa	Sevilla	Nyctalus lasiopterus	Sevilla	050701Nla6	01/07/2005	h			NEGATIVO
Parque María Luisa	Sevilla	Nyctalus lasiopterus	Sevilla	050701Nla7	01/07/2005	m			NEGATIVO
Parque María Luisa	Sevilla	Nyctalus lasiopterus	Sevilla	050701Nla8	01/07/2005	m			POSITIVO
Parque María Luisa	Sevilla	Nyctalus lasiopterus	Sevilla	050701Nla9	01/07/2005	h			NEGATIVO
Parque María Luisa	Sevilla	Nyctalus lasiopterus	Sevilla	050705Nla1	05/07/2005	m			NEGATIVO
Parque María Luisa	Sevilla	Nyctalus lasiopterus	Sevilla	050705Nla12	05/07/2005	m			NEGATIVO
Parque María Luisa	Sevilla	Nyctalus lasiopterus	Sevilla	050705Nla13	05/07/2005	m			NEGATIVO
Parque María Luisa	Sevilla	Nyctalus lasiopterus	Sevilla	050705Nla14	05/07/2005	m			NEGATIVO
Parque María Luisa	Sevilla	Nyctalus lasiopterus	Sevilla	050706Nla4	06/07/2005	m			NEGATIVO
Parque María Luisa	Sevilla	Nyctalus lasiopterus	Sevilla	050706Nla8	06/07/2005	h			NEGATIVO
Doñana, eucalipto rajado	Huelva	Nyctalus lasiopterus	Huelva	050708Nla2	08/07/2005				NEGATIVO
Doñana, eucalipto rajado	Huelva	Nyctalus lasiopterus	Huelva	K01076	11/07/2005	h			POSITIVO
Doñana, eucalipto rajado	Huelva	Nyctalus lasiopterus	Huelva	K01077	11/07/2005	h			NEGATIVO
Doñana, eucalipto rajado	Huelva	Nyctalus lasiopterus	Huelva	K01078	11/07/2005	h			NEGATIVO
Doñana, eucalipto rajado	Huelva	Nyctalus lasiopterus	Huelva	K01079	11/07/2005	h			NEGATIVO
Doñana, eucalipto rajado	Huelva	Nyctalus lasiopterus	Huelva	K01080	11/07/2005	h			NEGATIVO
Doñana, eucalipto rajado	Huelva	Nyctalus lasiopterus	Huelva	K01081	11/07/2005	h			POSITIVO
Doñana, eucalipto rajado	Huelva	Nyctalus lasiopterus	Huelva	K01082	11/07/2005	h			NEGATIVO
Doñana, eucalipto rajado	Huelva	Nyctalus lasiopterus	Huelva	K01083	11/07/2005	h			NEGATIVO
Doñana, eucalipto rajado	Huelva	Nyctalus lasiopterus	Huelva	K01084	11/07/2005	h			NEGATIVO
Doñana, eucalipto rajado	Huelva	Nyctalus lasiopterus	Huelva	K01085	11/07/2005	h			NEGATIVO
Doñana, eucalipto rajado	Huelva	Nyctalus lasiopterus	Huelva	K01086	11/07/2005	h			NEGATIVO
Doñana, eucalipto rajado	Huelva	Nyctalus lasiopterus	Huelva	K01087	11/07/2005	h			NEGATIVO
Doñana, eucalipto rajado	Huelva	Nyctalus lasiopterus	Huelva	K01088	11/07/2005	h			NEGATIVO
Doñana, eucalipto rajado	Huelva	Nyctalus lasiopterus	Huelva	K01089	11/07/2005	h			POSITIVO
Doñana, eucalipto rajado	Huelva	Nyctalus lasiopterus	Huelva	K01090	11/07/2005	h			NEGATIVO
Doñana, eucalipto rajado	Huelva	Nyctalus lasiopterus	Huelva	K01091	11/07/2005	h			NEGATIVO
Doñana, eucalipto rajado	Huelva	Nyctalus lasiopterus	Huelva	K01092	11/07/2005	h			NEGATIVO
Parque María Luisa	Sevilla	Nyctalus lasiopterus	Sevilla	4x0697	12/07/2005	h			NEGATIVO
Parque María Luisa	Sevilla	Nyctalus lasiopterus	Sevilla	4x0744	12/07/2005	h			NEGATIVO
Parque María Luisa	Sevilla	Nyctalus lasiopterus	Sevilla	4x0775	12/07/2005	h			NEGATIVO
Parque María Luisa	Sevilla	Nyctalus lasiopterus	Sevilla	4x0785	12/07/2005	h			NEGATIVO
Parque María Luisa	Sevilla	Nyctalus lasiopterus	Sevilla	4x0786	12/07/2005	h			NEGATIVO
Parque María Luisa	Sevilla	Nyctalus lasiopterus	Sevilla	4x0824	12/07/2005	m			NEGATIVO
Parque María Luisa	Sevilla	Nyctalus lasiopterus	Sevilla	4x0827	12/07/2005	h			NEGATIVO
Parque María Luisa	Sevilla	Nyctalus lasiopterus	Sevilla	4x0834	12/07/2005	h			NEGATIVO
Parque María Luisa	Sevilla	Nyctalus lasiopterus	Sevilla	K01003	12/07/2005	m			NEGATIVO
Parque María Luisa	Sevilla	Nyctalus lasiopterus	Sevilla	K01007	12/07/2005	h			NEGATIVO
Parque María Luisa	Sevilla	Nyctalus lasiopterus	Sevilla	K01093	12/07/2005	h			POSITIVO
Parque María Luisa	Sevilla	Nyctalus lasiopterus	Sevilla	K01094	12/07/2005	h			NEGATIVO
Parque María Luisa	Sevilla	Nyctalus lasiopterus	Sevilla	K01095	12/07/2005	m			NEGATIVO
Parque María Luisa	Sevilla	Nyctalus lasiopterus	Sevilla	K01096	12/07/2005	h			NEGATIVO
Parque María Luisa	Sevilla	Nyctalus lasiopterus	Sevilla	K01097	12/07/2005	h			NEGATIVO
Parque María Luisa	Sevilla	Nyctalus lasiopterus	Sevilla	K01098	12/07/2005	h			NEGATIVO
Parque María Luisa	Sevilla	Nyctalus lasiopterus	Sevilla	K01099	12/07/2005	m			NEGATIVO
Parque María Luisa	Sevilla	Nyctalus lasiopterus	Sevilla	K01100	12/07/2005	h			NEGATIVO
Ex Zoo Jerez	Cádiz	Nyctalus lasiopterus	Jerez de la Frontera	K01008	13/07/2005	h			NEGATIVO
Ex Zoo Jerez	Cádiz	Nyctalus lasiopterus	Jerez de la Frontera	K01009	13/07/2005	h			NEGATIVO
Ex Zoo Jerez	Cádiz	Nyctalus lasiopterus	Jerez de la Frontera	K01010	13/07/2005	h			NEGATIVO
Ex Zoo Jerez	Cádiz	Nyctalus lasiopterus	Jerez de la Frontera	K01011	13/07/2005	h			NEGATIVO
Ex Zoo Jerez	Cádiz	Nyctalus lasiopterus	Jerez de la Frontera	K01012	13/07/2005	h			NEGATIVO
Ex Zoo Jerez	Cádiz	Nyctalus lasiopterus	Jerez de la Frontera	K01013	13/07/2005	h			NEGATIVO
Ex Zoo Jerez	Cádiz	Nyctalus lasiopterus	Jerez de la Frontera	K01014	13/07/2005	h			NEGATIVO
Ex Zoo Jerez	Cádiz	Nyctalus lasiopterus	Jerez de la Frontera	K01015	13/07/2005	h			NEGATIVO
Ex Zoo Jerez	Cádiz	Nyctalus lasiopterus	Jerez de la Frontera	K01016	13/07/2005	h			NEGATIVO
Ex Zoo Jerez	Cádiz	Nyctalus lasiopterus	Jerez de la Frontera	K01017	13/07/2005	h			NEGATIVO
Ex Zoo Jerez	Cádiz	Nyctalus lasiopterus	Jerez de la Frontera	K01018	13/07/2005	h			NEGATIVO
Ex Zoo Jerez	Cádiz	Nyctalus lasiopterus	Jerez de la Frontera	K01019	13/07/2005	h			NEGATIVO
Ex Zoo Jerez	Cádiz	Nyctalus lasiopterus	Jerez de la Frontera	K01020	13/07/2005	m			NEGATIVO
Ex Zoo Jerez	Cádiz	Nyctalus lasiopterus	Jerez de la Frontera	K01021	13/07/2005	h			NEGATIVO
Ex Zoo Jerez	Cádiz	Nyctalus lasiopterus	Jerez de la Frontera	K01022	13/07/2005	h			NEGATIVO
Ex Zoo Jerez	Cádiz	Nyctalus lasiopterus	Jerez de la Frontera	K01023	13/07/2005	h			NEGATIVO
Ex Zoo Jerez	Cádiz	Nyctalus lasiopterus	Jerez de la Frontera	K01024	13/07/2005	h			POSITIVO
Ex Zoo Jerez	Cádiz	Nyctalus lasiopterus	Jerez de la Frontera	K01025	13/07/2005	h			NEGATIVO
Ex Zoo Jerez	Cádiz	Nyctalus lasiopterus	Jerez de la Frontera	K01026	13/07/2005	h			NEGATIVO
Ex Zoo Jerez	Cádiz	Nyctalus lasiopterus	Jerez de la Frontera	K01027	13/07/2005	m			NEGATIVO
Ex Zoo Jerez	Cádiz	Nyctalus lasiopterus	Jerez de la Frontera	K01028	13/07/2005	h			NEGATIVO
Ex Zoo Jerez	Cádiz	Nyctalus lasiopterus	Jerez de la Frontera	K01029	13/07/2005	h			NEGATIVO
Ex Zoo Jerez	Cádiz	Nyctalus lasiopterus	Jerez de la Frontera	K01030	13/07/2005	h			NEGATIVO
Ex Zoo Jerez	Cádiz	Nyctalus lasiopterus	Jerez de la Frontera	K01031	13/07/2005	m			NEGATIVO
Ex Zoo Jerez	Cádiz	Nyctalus lasiopterus	Jerez de la Frontera	K01032	13/07/2005	m			NEGATIVO
Túnel del Picote	Huelva	Myotis daubentonii	Calañas	2x08977	26/07/2005	h			NEGATIVO
Túnel del Picote	Huelva	Myotis daubentonii	Calañas	2x08978	26/07/2005	h			NEGATIVO
Túnel del Picote	Huelva	Myotis daubentonii	Calañas	2x08979	26/07/2005	m			NEGATIVO
Túnel del Picote	Huelva	Myotis daubentonii	Calañas	2x08980	26/07/2005	h			NEGATIVO
Túnel del Picote	Huelva	Myotis daubentonii	Calañas	2x08981	26/07/2005	m			NEGATIVO
Túnel del Picote	Huelva	Myotis daubentonii	Calañas	2x08982	26/07/2005	m			NEGATIVO
Túnel del Picote	Huelva	Myotis daubentonii	Calañas	2x08983	26/07/2005	h			NEGATIVO
Túnel del Picote	Huelva	Myotis daubentonii	Calañas	2x08984	26/07/2005	h			NEGATIVO
Túnel del Picote	Huelva	Myotis daubentonii	Calañas	2x08985	26/07/2005	h			NEGATIVO
Túnel del Picote	Huelva	Myotis daubentonii	Calañas	2x08986	26/07/2005	h			NEGATIVO
Túnel del Picote	Huelva	Myotis daubentonii	Calañas	2x08987	26/07/2005	h			NEGATIVO
Túnel del Picote	Huelva	Myotis daubentonii	Calañas	2x08988	26/07/2005	h			NEGATIVO
Túnel del Picote	Huelva	Myotis daubentonii	Calañas	2x08989	26/07/2005	h			NEGATIVO
Túnel del Picote	Huelva	Myotis daubentonii	Calañas	2x08990	26/07/2005	m			NEGATIVO
Túnel del Picote	Huelva	Myotis daubentonii	Calañas	2x08991	26/07/2005	h			NEGATIVO
Túnel del Picote	Huelva	Myotis daubentonii	Calañas	2x18868	26/07/2005	h			NEGATIVO
Túnel del Picote	Huelva	Myotis daubentonii	Calañas	2x18872	26/07/2005	h			NEGATIVO
Túnel del Picote	Huelva	Myotis daubentonii	Calañas	2x18874	26/07/2005	h			NEGATIVO
Túnel del Picote	Huelva	Myotis daubentonii	Calañas	2x18880	26/07/2005	h			NEGATIVO
Túnel del Picote	Huelva	Myotis daubentonii	Calañas	2x18893	26/07/2005	h			NEGATIVO
Cova den Curt	Menorca	Myotis capaccinii	Ferrerias	051209Mca1	09/12/2005	m	41.7	8.5	NEGATIVO
Cova den Curt	Menorca	Myotis capaccinii	Ferrerias	051209Mca2	09/12/2005	m	41	8.5	NEGATIVO
Cova den Curt	Menorca	Miniopterus schreibersii	Ferrerias	051209Msc1	09/12/2005				NEGATIVO
Cova den Curt	Menorca	Miniopterus schreibersii	Ferrerias	051209Msc2	09/12/2005				NEGATIVO
Cova den Curt	Menorca	Miniopterus schreibersii	Ferrerias	B2926	09/12/2005				NEGATIVO
Cova den Curt	Menorca	Miniopterus schreibersii	Ferrerias	B4065	09/12/2005				NEGATIVO
Cova den Curt	Menorca	Miniopterus schreibersii	Ferrerias	B4072	09/12/2005	h	45.3	12.5	NEGATIVO
Cova den Curt	Menorca	Miniopterus schreibersii	Ferrerias	B4118	09/12/2005				NEGATIVO
Cova den Curt	Menorca	Miniopterus schreibersii	Ferrerias	B4218	09/12/2005				NEGATIVO
Cova den Curt	Menorca	Miniopterus schreibersii	Ferrerias	B4220	09/12/2005				NEGATIVO
Cova den Curt	Menorca	Miniopterus schreibersii	Ferrerias	B4221	09/12/2005				NEGATIVO
Cova den Curt	Menorca	Miniopterus schreibersii	Ferrerias	B4254	09/12/2005				NEGATIVO
Cova den Curt	Menorca	Miniopterus schreibersii	Ferrerias	B4925	09/12/2005				NEGATIVO
Cova den Curt	Menorca	Miniopterus schreibersii	Ferrerias	B5079	09/12/2005				NEGATIVO
Cova den Curt	Menorca	Miniopterus schreibersii	Ferrerias	B6457	09/12/2005				NEGATIVO
Cova den Curt	Menorca	Miniopterus schreibersii	Ferrerias	B6471	09/12/2005				NEGATIVO
Cova den Curt	Menorca	Miniopterus schreibersii	Ferrerias	B6482	09/12/2005				NEGATIVO
Cova den Curt	Menorca	Miniopterus schreibersii	Ferrerias	B6486	09/12/2005				NEGATIVO
Cova den Curt	Menorca	Miniopterus schreibersii	Ferrerias	B6495	09/12/2005				NEGATIVO
Cova den Curt	Menorca	Miniopterus schreibersii	Ferrerias	B7637	09/12/2005				NEGATIVO
Cova den Curt	Menorca	Miniopterus schreibersii	Ferrerias	B7821	09/12/2005				NEGATIVO
Cova den Curt	Menorca	Miniopterus schreibersii	Ferrerias	B7823	09/12/2005				NEGATIVO
Parque María Luisa	Sevilla	Nyctalus lasiopterus	Sevilla	060420Nla1	20/04/2006	m			NEGATIVO
Parque María Luisa	Sevilla	Nyctalus lasiopterus	Sevilla	4x0638	10/07/2006	h			NEGATIVO
Parque María Luisa	Sevilla	Nyctalus lasiopterus	Sevilla	4x0650	10/07/2006	h			NEGATIVO
Parque María Luisa	Sevilla	Nyctalus lasiopterus	Sevilla	4x0756	10/07/2006	h			NEGATIVO
Parque María Luisa	Sevilla	Nyctalus lasiopterus	Sevilla	4x0774	10/07/2006	h			NEGATIVO
Parque María Luisa	Sevilla	Nyctalus lasiopterus	Sevilla	4x0807	10/07/2006	h			NEGATIVO
Parque María Luisa	Sevilla	Nyctalus lasiopterus	Sevilla	K01044	10/07/2006	h			NEGATIVO
Parque María Luisa	Sevilla	Nyctalus lasiopterus	Sevilla	K01046	10/07/2006	h			NEGATIVO
Parque María Luisa	Sevilla	Nyctalus lasiopterus	Sevilla	K01047	10/07/2006	h			NEGATIVO
Parque María Luisa	Sevilla	Nyctalus lasiopterus	Sevilla	K01048	10/07/2006	m			NEGATIVO
Parque María Luisa	Sevilla	Nyctalus lasiopterus	Sevilla	K01049	10/07/2006	m			NEGATIVO
Parque María Luisa	Sevilla	Nyctalus lasiopterus	Sevilla	K01050	10/07/2006	h			NEGATIVO
Cueva de los Bermejales	Cádiz	Miniopterus schreibersii	Arcos de la Frontera	070424Msc1	24/04/2007				NEGATIVO
Cueva de los Bermejales	Cádiz	Miniopterus schreibersii	Arcos de la Frontera	070424Msc2	24/04/2007				NEGATIVO
Cueva de los Bermejales	Cádiz	Miniopterus schreibersii	Arcos de la Frontera	070424Msc3	24/04/2007				NEGATIVO
Cueva de los Bermejales	Cádiz	Miniopterus schreibersii	Arcos de la Frontera	070424Msc4	24/04/2007				NEGATIVO
Cueva de los Bermejales	Cádiz	Miniopterus schreibersii	Arcos de la Frontera	070424Msc5	24/04/2007				NEGATIVO
Cueva de los Bermejales	Cádiz	Miniopterus schreibersii	Arcos de la Frontera	070424Msc6	24/04/2007				NEGATIVO
Cueva de los Bermejales	Cádiz	Miniopterus schreibersii	Arcos de la Frontera	070424Msc7	24/04/2007				NEGATIVO
Cueva de los Bermejales	Cádiz	Miniopterus schreibersii	Arcos de la Frontera	070424Msc8	24/04/2007				NEGATIVO
Cueva de los Bermejales	Cádiz	Miniopterus schreibersii	Arcos de la Frontera	070424Msc9	24/04/2007				NEGATIVO
Laguna del Moral P.N. Alcornocales	Cádiz	Nyctalus leisleri	La Sauceda	5x00951	24/04/2007				NEGATIVO
									NEGATIVO
Laguna del Moral P.N. Alcornocales	Málaga	Nyctalus lasiopterus	La Sauceda	K01550	24/04/2007				POSITIVO
Cabañas	Málaga	Pipistrellus kuhlii	La Sauceda	070512 Pku3	12/05/2007				NEGATIVO
Cabañas	Málaga	Myotis bechsteinii	La Sauceda	070512Mbe1	12/05/2007				NEGATIVO
Cabañas	Málaga	Myotis bechsteinii	La Sauceda	070512Mbe2	12/05/2007				NEGATIVO
									NEGATIVO
Cabañas	Málaga	Pipistrellus kuhlii	La Sauceda	070512Pku1	12/05/2007				NEGATIVO
									NEGATIVO
Cabañas	Málaga	Pipistrellus kuhlii	La Sauceda	070512Pku2	12/05/2007				NEGATIVO
									NEGATIVO
Cabañas	Málaga	Pipistrellus kuhlii	La Sauceda	070512Pku4	12/05/2007				NEGATIVO
									NEGATIVO
Cabañas	Málaga	Pipistrellus kuhlii	La Sauceda	070512Pku5	12/05/2007				NEGATIVO
Cabañas	Málaga	Pipistrellus pygmaeus	La Sauceda	070512Ppi5	12/05/2007				NEGATIVO
Cabañas	Málaga	Nyctalus leisleri	La Sauceda	5x00952	12/05/2007				NEGATIVO
									NEGATIVO
Cabañas	Málaga	Nyctalus leisleri	La Sauceda	5x00953	12/05/2007				NEGATIVO
									NEGATIVO
Cabañas	Málaga	Nyctalus leisleri	La Sauceda	5x00954	12/05/2007				POSITIVO
									POSITIVO
Cabañas	Málaga	Miniopterus schreibersii	La Sauceda	5x00955	12/05/2007				NEGATIVO
									NEGATIVO
Cabañas	Málaga	Nyctalus lasiopterus	La Sauceda	K01501	12/05/2007				NEGATIVO
Cabañas	Málaga	Nyctalus lasiopterus	La Sauceda	K01502	12/05/2007				POSITIVO
Cabañas	Málaga	Nyctalus lasiopterus	La Sauceda	K01504	12/05/2007				POSITIVO
Cabañas	Málaga	Nyctalus lasiopterus	La Sauceda	K01505	12/05/2007				NEGATIVO
Cabañas	Málaga	Nyctalus lasiopterus	La Sauceda	K01507	12/05/2007				NEGATIVO
Cabañas	Málaga	Nyctalus lasiopterus	La Sauceda	K01508	12/05/2007				POSITIVO
Cabañas	Málaga	Nyctalus lasiopterus	La Sauceda	K01509	12/05/2007				NEGATIVO
Cabañas	Málaga	Nyctalus lasiopterus	La Sauceda	K01510	12/05/2007				NEGATIVO
Cabañas	Málaga	Nyctalus lasiopterus	La Sauceda	K01511	12/05/2007				NEGATIVO
Cabañas	Málaga	Nyctalus lasiopterus	La Sauceda	K01512	12/05/2007				NEGATIVO
Cabañas	Málaga	Nyctalus lasiopterus	La Sauceda	K01513	12/05/2007				NEGATIVO
Cabañas	Málaga	Nyctalus lasiopterus	La Sauceda	K01514	12/05/2007				NEGATIVO
Cabañas	Málaga	Nyctalus lasiopterus	La Sauceda	K01515	12/05/2007				NEGATIVO
Rio Cueva del Gato	Málaga	Myotis daubentonii	Benaojan	070601Mda1	01/06/2007				NEGATIVO
									NEGATIVO
Rio Cueva del Gato	Málaga	Myotis daubentonii	Benaojan	070601Mda10	01/06/2007				NEGATIVO
									NEGATIVO
Rio Cueva del Gato	Málaga	Myotis daubentonii	Benaojan	070601Mda11	01/06/2007				NEGATIVO
									NEGATIVO
Rio Cueva del Gato	Málaga	Myotis daubentonii	Benaojan	070601Mda12	01/06/2007				NEGATIVO
									NEGATIVO
Rio Cueva del Gato	Málaga	Myotis daubentonii	Benaojan	070601Mda13	01/06/2007				NEGATIVO
									NEGATIVO
Rio Cueva del Gato	Málaga	Myotis daubentonii	Benaojan	070601Mda14	01/06/2007				NEGATIVO
Rio Cueva del Gato	Málaga	Myotis daubentonii	Benaojan	070601Mda15	01/06/2007				NEGATIVO
Rio Cueva del Gato	Málaga	Myotis daubentonii	Benaojan	070601Mda16	01/06/2007				NEGATIVO
Rio Cueva del Gato	Málaga	Myotis daubentonii	Benaojan	070601Mda2	01/06/2007				NEGATIVO
									NEGATIVO
Rio Cueva del Gato	Málaga	Myotis daubentonii	Benaojan	070601Mda3	01/06/2007				NEGATIVO
									NEGATIVO
Rio Cueva del Gato	Málaga	Myotis daubentonii	Benaojan	070601Mda4	01/06/2007				NEGATIVO
									NEGATIVO
Rio Cueva del Gato	Málaga	Myotis daubentonii	Benaojan	070601Mda5	01/06/2007				NEGATIVO
									NEGATIVO
Rio Cueva del Gato	Málaga	Myotis daubentonii	Benaojan	070601Mda6	01/06/2007				NEGATIVO
									NEGATIVO
Rio Cueva del Gato	Málaga	Myotis daubentonii	Benaojan	070601Mda7	01/06/2007				NEGATIVO
									NEGATIVO
Rio Cueva del Gato	Málaga	Myotis daubentonii	Benaojan	070601Mda8	01/06/2007				NEGATIVO
									NEGATIVO
Rio Cueva del Gato	Málaga	Myotis daubentonii	Benaojan	070601Mda9	01/06/2007				NEGATIVO
									NEGATIVO
Rio Cueva del Gato	Málaga	Myotis emarginatus	Benaojan	070601Mem	01/06/2007				NEGATIVO
Rio Cueva del Gato	Málaga	Myotis myotis	Benaojan	070601Mmy1	01/06/2007				NEGATIVO
									NEGATIVO
Rio Cueva del Gato	Málaga	Myotis myotis	Benaojan	070601Mmy2	01/06/2007				NEGATIVO
Rio Cueva del Gato	Málaga	Myotis myotis	Benaojan	070601Mmy3	01/06/2007				NEGATIVO
Rio Cueva del Gato	Málaga	Rhinolophus ferrumequinum	Benaojan	070601Rfe1	01/06/2007				NEGATIVO
									NEGATIVO
Rio Cueva del Gato	Málaga	Rhinolophus ferrumequinum	Benaojan	070601Rfe2	01/06/2007				NEGATIVO
									NEGATIVO
Rio Cueva del Gato	Málaga	Pipistrellus pygmaeus	Benaojan	070602Ppi	02/06/2007				NEGATIVO
									NEGATIVO
Rio Cueva del Gato	Málaga	Myotis daubentonii	Benaojan	2x19043	02/06/2007				NEGATIVO
									NEGATIVO
Rio Cueva del Gato	Málaga	Myotis daubentonii	Benaojan	2x19044	02/06/2007				NEGATIVO
									NEGATIVO
Rio Cueva del Gato	Málaga	Myotis daubentonii	Benaojan	2x19045	02/06/2007				NEGATIVO
Rio Cueva del Gato	Málaga	Myotis daubentonii	Benaojan	2x19046	02/06/2007				NEGATIVO
Rio Cueva del Gato	Málaga	Myotis daubentonii	Benaojan	2x19047	02/06/2007				NEGATIVO
									NEGATIVO
Rio Cueva del Gato	Málaga	Myotis daubentonii	Benaojan	2x19048	02/06/2007				NEGATIVO
									NEGATIVO
Rio Cueva del Gato	Málaga	Myotis daubentonii	Benaojan	2x19049	02/06/2007				NEGATIVO
									NEGATIVO
Rio Cueva del Gato	Málaga	Myotis daubentonii	Benaojan	2x19050	02/06/2007				NEGATIVO
Cañamero	Cáceres	Myotis blythii	Cañamero	070607Mbl1	07/06/2007				NEGATIVO
Cañamero	Cáceres	Myotis blythii	Cañamero	070607Mbl2	07/06/2007				NEGATIVO
Cañamero	Cáceres	Myotis daubentonii	Cañamero	070607Mda1	07/06/2007				NEGATIVO
Cañamero	Cáceres	Myotis daubentonii	Cañamero	070607Mda2	07/06/2007				NEGATIVO
Cañamero	Cáceres	Myotis daubentonii	Cañamero	070607Mda3	07/06/2007				NEGATIVO
Cañamero	Cáceres	Myotis daubentonii	Cañamero	070607Mda4	07/06/2007				NEGATIVO
Cañamero	Cáceres	Myotis daubentonii	Cañamero	070607Mda5	07/06/2007				NEGATIVO
Cañamero	Cáceres	Myotis daubentonii	Cañamero	070607Mda6	07/06/2007				NEGATIVO
Cañamero	Cáceres	Myotis daubentonii	Cañamero	070607Mda7	07/06/2007				NEGATIVO
Cañamero	Cáceres	Myotis daubentonii	Cañamero	070607Mda8	07/06/2007				NEGATIVO
Cañamero	Cáceres	Myotis daubentonii	Cañamero	070607Mda9	07/06/2007				NEGATIVO
Cañamero	Cáceres	Myotis emarginatus	Cañamero	070607Mem1	07/06/2007				NEGATIVO
Cañamero	Cáceres	Myotis myotis	Cañamero	070607Mmy1	07/06/2007				NEGATIVO
Cañamero	Cáceres	Myotis myotis	Cañamero	070607Mmy3	07/06/2007				NEGATIVO
Cañamero	Cáceres	Myotis myotis	Cañamero	070607Mmy4	07/06/2007				NEGATIVO
Cañamero	Cáceres	Miniopterus schreibersii	Cañamero	070607Msc1	07/06/2007				NEGATIVO
Cañamero	Cáceres	Miniopterus schreibersii	Cañamero	070607Msc10	07/06/2007				NEGATIVO
Cañamero	Cáceres	Miniopterus schreibersii	Cañamero	070607Msc11	07/06/2007				NEGATIVO
Cañamero	Cáceres	Miniopterus schreibersii	Cañamero	070607Msc12	07/06/2007				NEGATIVO
Cañamero	Cáceres	Miniopterus schreibersii	Cañamero	070607Msc13	07/06/2007				NEGATIVO
Cañamero	Cáceres	Miniopterus schreibersii	Cañamero	070607Msc14	07/06/2007				NEGATIVO
Cañamero	Cáceres	Miniopterus schreibersii	Cañamero	070607Msc2	07/06/2007				NEGATIVO
Cañamero	Cáceres	Miniopterus schreibersii	Cañamero	070607Msc3	07/06/2007				NEGATIVO
Cañamero	Cáceres	Miniopterus schreibersii	Cañamero	070607Msc4	07/06/2007				NEGATIVO
Cañamero	Cáceres	Miniopterus schreibersii	Cañamero	070607Msc5	07/06/2007				NEGATIVO
Cañamero	Cáceres	Miniopterus schreibersii	Cañamero	070607Msc6	07/06/2007				NEGATIVO
Cañamero	Cáceres	Miniopterus schreibersii	Cañamero	070607Msc7	07/06/2007				NEGATIVO
Cañamero	Cáceres	Miniopterus schreibersii	Cañamero	070607Msc8	07/06/2007				NEGATIVO
Cañamero	Cáceres	Miniopterus schreibersii	Cañamero	070607Msc9	07/06/2007				NEGATIVO
Cañamero	Cáceres	Pipistrellus kuhlii	Cañamero	070607Pku1	07/06/2007				NEGATIVO
Cañamero	Cáceres	Pipistrellus pygmaeus	Cañamero	070607Ppi1	07/06/2007				NEGATIVO
Cañamero	Cáceres	Pipistrellus pygmaeus	Cañamero	070607Ppy2	07/06/2007				NEGATIVO
Cañamero	Cáceres	Rhinolophus euryale	Cañamero	070607Reu1	07/06/2007				NEGATIVO
Cañamero	Cáceres	Rhinolophus euryale	Cañamero	070607Reu11	07/06/2007				NEGATIVO
Cañamero	Cáceres	Rhinolophus euryale	Cañamero	070607Reu2	07/06/2007				NEGATIVO
Cañamero	Cáceres	Rhinolophus euryale	Cañamero	070607Reu3	07/06/2007				NEGATIVO
Cañamero	Cáceres	Rhinolophus euryale	Cañamero	070607Reu4	07/06/2007				NEGATIVO
Cañamero	Cáceres	Rhinolophus euryale	Cañamero	070607Reu5	07/06/2007				NEGATIVO
Cañamero	Cáceres	Rhinolophus ferrumequinum	Cañamero	070607Rfe1	07/06/2007				NEGATIVO
Cañamero	Cáceres	Rhinolophus ferrumequinum	Cañamero	070607Rfe2	07/06/2007				NEGATIVO
Cañamero	Cáceres	Rhinolophus mehelyi	Cañamero	070607Rme1	07/06/2007				NEGATIVO
									NEGATIVO
									NEGATIVO
									NEGATIVO
									NEGATIVO
									NEGATIVO
									NEGATIVO
									NEGATIVO
									NEGATIVO
									NEGATIVO
									NEGATIVO
									NEGATIVO
									NEGATIVO
									NEGATIVO
									NEGATIVO
									NEGATIVO
									NEGATIVO
									NEGATIVO
									NEGATIVO
									POSITIVO
									NEGATIVO
									NEGATIVO
									NEGATIVO
									NEGATIVO
									NEGATIVO
									NEGATIVO
									NEGATIVO
									NEGATIVO
									NEGATIVO
									NEGATIVO
									NEGATIVO
									NEGATIVO
Ponte Louzara	Lugo	Pipistrellus pipistrellus	Samos	070615Ppi1	15/06/2007				NEGATIVO
Ponte Louzara	Lugo	Pipistrellus pipistrellus	Samos	070615Ppi2	15/06/2007				NEGATIVO
Iglesia de San Pedro de Esperante	Lugo	Pipistrellus pipistrellus	Seoane	070616Ppi1	16/06/2007				POSITIVO
Iglesia de San Pedro de Esperante	Lugo	Pipistrellus pipistrellus	Seoane	070616Ppi2	16/06/2007				NEGATIVO
Iglesia de San Pedro de Esperante	Lugo	Pipistrellus pipistrellus	Seoane	070616Ppi3	16/06/2007				NEGATIVO
Iglesia de San Pedro de Esperante	Lugo	Pipistrellus pipistrellus	Seoane	070616Ppi4	16/06/2007				NEGATIVO
Iglesia de San Pedro de Esperante	Lugo	Pipistrellus pipistrellus	Seoane	070616Ppi5	16/06/2007				NEGATIVO
Iglesia de San Pedro de Esperante	Lugo	Pipistrellus pygmaeus	Seoane	070616Ppi6	16/06/2007				POSITIVO
Lousadela	Lugo	Myotis daubentonii	Seoane	070617Mda1	17/06/2007				NEGATIVO
Lousadela	Lugo	Myotis daubentonii	Seoane	070617Mda2	17/06/2007				NEGATIVO
Lousadela	Lugo	Myotis daubentonii	Seoane	070617Mda3	17/06/2007				NEGATIVO
Lousadela	Lugo	Myotis daubentonii	Seoane	070617Mda4	17/06/2007				NEGATIVO
Lousadela	Lugo	Myotis daubentonii	Seoane	070617Mda5	17/06/2007				NEGATIVO
Lousadela	Lugo	Myotis daubentonii	Seoane	070617Mda6	17/06/2007				NEGATIVO
Lousadela	Lugo	Myotis daubentonii	Seoane	070617Mda7	17/06/2007				NEGATIVO
Lousadela	Lugo	Myotis daubentonii	Seoane	070617Mda8	17/06/2007				NEGATIVO
Lousadela	Lugo	Miniopterus schreibersii	Seoane	070617Msc1	17/06/2007				NEGATIVO
Lousadela	Lugo	Pipistrellus pipistrellus	Seoane	070617Ppi1	17/06/2007				NEGATIVO
Lousadela	Lugo	Nyctalus leisleri	Seoane	5x00956	17/06/2007				NEGATIVO
									NEGATIVO
									NEGATIVO
Freixo	A Coruña	Plecotus auritus	As Pontes	070618Par5	18/06/2007				NEGATIVO
Freixo	A Coruña	Plecotus auritus	As Pontes	070618Par6	18/06/2007				NEGATIVO
Freixo	A Coruña	Plecotus auritus	As Pontes	070618Par8	18/06/2007				NEGATIVO
Freixo	A Coruña	Plecotus auritus	As Pontes	070618Par9	18/06/2007				NEGATIVO
Freixo	A Coruña	Pipistrellus pipistrellus	As Pontes	070618Ppi1	18/06/2007				NEGATIVO
Mina Palanco	Huelva	Myotis escalerai	Zalamea	070625Mes1	25/06/2007				NEGATIVO
Mina Palanco	Huelva	Myotis escalerai	Zalamea	070625Mes2	25/06/2007				NEGATIVO
Mina Palanco	Huelva	Myotis escalerai	Zalamea	070625Mes3	25/06/2007				NEGATIVO
Mina Palanco	Huelva	Myotis escalerai	Zalamea	070625Mes4	25/06/2007				NEGATIVO
Mina Palanco	Huelva	Myotis escalerai	Zalamea	070625Mes5	25/06/2007				NEGATIVO
Mina Palanco	Huelva	Plecotus austriacus	Zalamea	070625Pas1	25/06/2007				NEGATIVO
Mina Palanco	Huelva	Plecotus austriacus	Zalamea	070625Pas2	25/06/2007				NEGATIVO
Mina Palanco	Huelva	Plecotus austriacus	Zalamea	070625Pas3	25/06/2007				NEGATIVO
Mina Palanco	Huelva	Plecotus austriacus	Zalamea	070625Pas4	25/06/2007				NEGATIVO
Mina Palanco	Huelva	Plecotus austriacus	Zalamea	070625Pas5	25/06/2007				NEGATIVO
Masa la Molina	Gerona	Hypsugo savii	Albanyá	070702Hsa1	02/07/2007				NEGATIVO
									NEGATIVO
Masa la Molina	Gerona	Hypsugo savii	Albanyá	070702Hsa2	02/07/2007				NEGATIVO
									NEGATIVO
Masa la Molina	Gerona	Nyctalus leisleri	Albanyá	070702Nle1	02/07/2007				NEGATIVO
									NEGATIVO
Masa la Molina	Gerona	Nyctalus leisleri	Albanyá	070702Nle2	02/07/2007				NEGATIVO
									NEGATIVO
Masa la Molina	Gerona	Pipistrellus pipistrellus	Albanyá	070702Ppi	02/07/2007				NEGATIVO
									NEGATIVO
Font del Bac	Gerona	Barbastella barbastellus	Albanyá	070703Bba1	03/07/2007				NEGATIVO
									NEGATIVO
Font del Bac	Gerona	Barbastella barbastellus	Albanyá	070703Bba2	03/07/2007				NEGATIVO
									NEGATIVO
Font del Bac	Gerona	Hypsugo savii	Albanyá	070703Hsa1	03/07/2007				NEGATIVO
									NEGATIVO
Font del Bac	Gerona	Hypsugo savii	Albanyá	070703Hsa2	03/07/2007				POSITIVO
									POSITIVO
Font del Bac	Gerona	Myotis bechsteinii	Albanyá	070703Mbe1	03/07/2007				NEGATIVO
Font del Bac	Gerona	Myotis spA	Albanyá	070703Mna1	03/07/2007				NEGATIVO
									NEGATIVO
Llurona	Gerona	Plecotus austriacus	Albanyá	070703Pas1	03/07/2007				NEGATIVO
									NEGATIVO
Font del Bac	Gerona	Pipistrellus pipistrellus	Albanyá	070703Ppi1	03/07/2007				NEGATIVO
									NEGATIVO
Font del Bac	Gerona	Pipistrellus pipistrellus	Albanyá	070703Ppi2	03/07/2007				NEGATIVO
									NEGATIVO
Font del Bac	Gerona	Pipistrellus pipistrellus	Albanyá	070703Ppi3	03/07/2007				NEGATIVO
									NEGATIVO
Vall de Riu	Gerona	Hypsugo savii	Montagut	070704Hsa1	04/07/2007				NEGATIVO
									NEGATIVO
Vall de Riu	Gerona	Hypsugo savii	Montagut	070704Hsa2	04/07/2007				NEGATIVO
									NEGATIVO
Vall de Riu	Gerona	Hypsugo savii	Montagut	070704Hsa3	04/07/2007				NEGATIVO
									NEGATIVO
Vall de Riu	Gerona	Hypsugo savii	Montagut	070704Hsa4	04/07/2007				NEGATIVO
									NEGATIVO
Vall de Riu	Gerona	Hypsugo savii	Montagut	070704Hsa5	04/07/2007				NEGATIVO
									NEGATIVO
Vall de Riu	Gerona	Hypsugo savii	Montagut	070704Hsa6	04/07/2007				POSITIVO
									NEGATIVO
Vall de Riu	Gerona	Myotis escalerai	Montagut	070704Mna1	04/07/2007				NEGATIVO
									NEGATIVO
Vall de Riu	Gerona	Myotis spA	Montagut	070704Mna2	04/07/2007				NEGATIVO
									NEGATIVO
Vall de Riu	Gerona	Nyctalus leisleri	Montagut	070704Nle1	04/07/2007				NEGATIVO
									NEGATIVO
Vall de Riu	Gerona	Nyctalus leisleri	Montagut	070704Nle2	04/07/2007				NEGATIVO
									NEGATIVO
Vall de Riu	Gerona	Nyctalus leisleri	Montagut	070704Nle3	04/07/2007				POSITIVO
									POSITIVO
Vall de Riu	Gerona	Nyctalus leisleri	Montagut	070704Nle4	04/07/2007				NEGATIVO
									NEGATIVO
Vall de Riu	Gerona	Nyctalus leisleri	Montagut	070704Nle5	04/07/2007				NEGATIVO
									NEGATIVO
Vall de Riu	Gerona	Plecotus austriacus	Montagut	070704Pas1	04/07/2007				NEGATIVO
									NEGATIVO
Vall de Riu	Gerona	Plecotus austriacus	Montagut	070704Pas2	04/07/2007				NEGATIVO
									NEGATIVO
Llurona	Gerona	Plecotus austriacus	Albanyá	070704Pas3	04/07/2007				NEGATIVO
									NEGATIVO
Llurona	Gerona	Plecotus austriacus	Albanyá	070704Pas4	04/07/2007				NEGATIVO
Vall de Riu	Gerona	Rhinolophus ferrumequinum	Montagut	070704Rfe1	04/07/2007				POSITIVO
									NEGATIVO
Parque María Luisa	Sevilla	Nyctalus lasiopterus	Sevilla	K00650	08/07/2007				NEGATIVO
Parque María Luisa	Sevilla	Nyctalus lasiopterus	Sevilla	K01044	08/07/2007				NEGATIVO
Parque María Luisa	Sevilla	Nyctalus lasiopterus	Sevilla	K01045	08/07/2007				NEGATIVO
Parque María Luisa	Sevilla	Nyctalus lasiopterus	Sevilla	K01127	08/07/2007				NEGATIVO
Parque María Luisa	Sevilla	Nyctalus lasiopterus	Sevilla	K01312	08/07/2007				NEGATIVO
Parque María Luisa	Sevilla	Nyctalus lasiopterus	Sevilla	K01313	08/07/2007				NEGATIVO
Parque María Luisa	Sevilla	Nyctalus lasiopterus	Sevilla	K01314	08/07/2007				NEGATIVO
Parque María Luisa	Sevilla	Nyctalus lasiopterus	Sevilla	K01316	08/07/2007				NEGATIVO
Parque María Luisa	Sevilla	Nyctalus lasiopterus	Sevilla	K01317	08/07/2007				POSITIVO
Parque María Luisa	Sevilla	Nyctalus lasiopterus	Sevilla	K01318	08/07/2007				NEGATIVO
Parque María Luisa	Sevilla	Nyctalus lasiopterus	Sevilla	K01319	08/07/2007				NEGATIVO
Parque María Luisa	Sevilla	Nyctalus lasiopterus	Sevilla	K01320	08/07/2007				NEGATIVO
Parque María Luisa	Sevilla	Nyctalus lasiopterus	Sevilla	K01321	08/07/2007				NEGATIVO
Parque María Luisa	Sevilla	Nyctalus lasiopterus	Sevilla	K01322	08/07/2007				NEGATIVO
Parque María Luisa	Sevilla	Nyctalus lasiopterus	Sevilla	K01323	08/07/2007				NEGATIVO
Parque María Luisa	Sevilla	Nyctalus lasiopterus	Sevilla	K01324	08/07/2007				NEGATIVO
Parque María Luisa	Sevilla	Nyctalus lasiopterus	Sevilla	K01325	08/07/2007				NEGATIVO
Parque María Luisa	Sevilla	Nyctalus lasiopterus	Sevilla	K01326	08/07/2007				NEGATIVO
Parque María Luisa	Sevilla	Nyctalus lasiopterus	Sevilla	K01327	08/07/2007				NEGATIVO
Parque María Luisa	Sevilla	Nyctalus lasiopterus	Sevilla	K01328	08/07/2007				NEGATIVO
Parque María Luisa	Sevilla	Nyctalus lasiopterus	Sevilla	K01329	08/07/2007				NEGATIVO
Parque María Luisa	Sevilla	Nyctalus lasiopterus	Sevilla	K01330	08/07/2007				NEGATIVO
Parque María Luisa	Sevilla	Nyctalus lasiopterus	Sevilla	K01331	08/07/2007				NEGATIVO
Parque María Luisa	Sevilla	Nyctalus lasiopterus	Sevilla	K01332	08/07/2007				NEGATIVO
Ex Zoo Jerez	Cádiz	Nyctalus lasiopterus	Jerez de la Frontera	K01154	11/07/2007				NEGATIVO
Ex Zoo Jerez	Cádiz	Nyctalus lasiopterus	Jerez de la Frontera	K01155	11/07/2007				NEGATIVO
Ex Zoo Jerez	Cádiz	Nyctalus lasiopterus	Jerez de la Frontera	K01166	11/07/2007				NEGATIVO
Ex Zoo Jerez	Cádiz	Nyctalus lasiopterus	Jerez de la Frontera	K01183	11/07/2007				NEGATIVO
Ex Zoo Jerez	Cádiz	Nyctalus lasiopterus	Jerez de la Frontera	K01334	11/07/2007				NEGATIVO
Ex Zoo Jerez	Cádiz	Nyctalus lasiopterus	Jerez de la Frontera	K01335	11/07/2007				NEGATIVO
Ex Zoo Jerez	Cádiz	Nyctalus lasiopterus	Jerez de la Frontera	K01336	11/07/2007				NEGATIVO
Ex Zoo Jerez	Cádiz	Nyctalus lasiopterus	Jerez de la Frontera	K01337	11/07/2007				NEGATIVO
Ex Zoo Jerez	Cádiz	Nyctalus lasiopterus	Jerez de la Frontera	K01338	11/07/2007				NEGATIVO
Ex Zoo Jerez	Cádiz	Nyctalus lasiopterus	Jerez de la Frontera	K01339	11/07/2007				NEGATIVO
Ex Zoo Jerez	Cádiz	Nyctalus lasiopterus	Jerez de la Frontera	K01340	11/07/2007				NEGATIVO
Ex Zoo Jerez	Cádiz	Nyctalus lasiopterus	Jerez de la Frontera	K01341	11/07/2007				NEGATIVO
Ex Zoo Jerez	Cádiz	Nyctalus lasiopterus	Jerez de la Frontera	K01342	11/07/2007				NEGATIVO
Ex Zoo Jerez	Cádiz	Nyctalus lasiopterus	Jerez de la Frontera	K01343	11/07/2007				NEGATIVO
Ex Zoo Jerez	Cádiz	Nyctalus lasiopterus	Jerez de la Frontera	K01344	11/07/2007				NEGATIVO
Ex Zoo Jerez	Cádiz	Nyctalus lasiopterus	Jerez de la Frontera	K01345	11/07/2007				NEGATIVO
Ex Zoo Jerez	Cádiz	Nyctalus lasiopterus	Jerez de la Frontera	K01346	11/07/2007				NEGATIVO
Ex Zoo Jerez	Cádiz	Nyctalus lasiopterus	Jerez de la Frontera	K01347	11/07/2007				NEGATIVO
Ex Zoo Jerez	Cádiz	Nyctalus lasiopterus	Jerez de la Frontera	K01348	11/07/2007				NEGATIVO
Ex Zoo Jerez	Cádiz	Nyctalus lasiopterus	Jerez de la Frontera	K01349	11/07/2007				NEGATIVO
Ex Zoo Jerez	Cádiz	Nyctalus lasiopterus	Jerez de la Frontera	K01350	11/07/2007				NEGATIVO
Ex Zoo Jerez	Cádiz	Nyctalus lasiopterus	Jerez de la Frontera	K01353	11/07/2007				NEGATIVO
									NEGATIVO
									NEGATIVO
									NEGATIVO
									NEGATIVO
									NEGATIVO
									NEGATIVO
									NEGATIVO
									NEGATIVO
La Blanca	La Rioja	Barbastella barbastellus	Villoslada de Cameros	070824Bba1	24/08/2007				NEGATIVO
La Blanca	La Rioja	Myotis daubentonii	Villoslada de Cameros	070824Mda1	24/08/2007				NEGATIVO
La Blanca	La Rioja	Myotis daubentonii	Villoslada de Cameros	070824Mda2	24/08/2007				NEGATIVO
La Blanca	La Rioja	Pipistrellus pipistrellus	Villoslada de Cameros	070824Ppi1	24/08/2007				NEGATIVO
La Blanca	La Rioja	Nyctalus leisleri	Villoslada de Cameros	3x12856	24/08/2007				NEGATIVO
La Blanca	La Rioja	Nyctalus leisleri	Villoslada de Cameros	5x00959	24/08/2007				NEGATIVO
La Blanca	La Rioja	Nyctalus leisleri	Villoslada de Cameros	5x00960	24/08/2007				NEGATIVO
La Blanca	La Rioja	Nyctalus lasiopterus	Villoslada de Cameros	K00199	24/08/2007				NEGATIVO
La Blanca	La Rioja	Nyctalus lasiopterus	Villoslada de Cameros	K00200	24/08/2007				NEGATIVO
La Blanca	La Rioja	Nyctalus lasiopterus	Villoslada de Cameros	K01212	24/08/2007				NEGATIVO
La Blanca	La Rioja	Nyctalus lasiopterus	Villoslada de Cameros	K01516	24/08/2007				NEGATIVO
La Blanca	La Rioja	Nyctalus lasiopterus	Villoslada de Cameros	K01517	24/08/2007				NEGATIVO
La Blanca	La Rioja	Nyctalus lasiopterus	Villoslada de Cameros	K01518	24/08/2007				NEGATIVO
La Blanca	La Rioja	Nyctalus lasiopterus	Villoslada de Cameros	K01519	24/08/2007				NEGATIVO
La Blanca	La Rioja	Nyctalus lasiopterus	Villoslada de Cameros	K01520	24/08/2007				NEGATIVO
La Blanca	La Rioja	Nyctalus lasiopterus	Villoslada de Cameros	K01521	24/08/2007				NEGATIVO
El Achichuelo (alto)	La Rioja	Barbastella barbastellus	Villoslada de Cameros	070912Bba1	12/09/2007				NEGATIVO
El Achichuelo (alto)	La Rioja	Pipistrellus pipistrellus	Villoslada de Cameros	070912Ppi1	12/09/2007				NEGATIVO
El Achichuelo (alto)	La Rioja	Pipistrellus pipistrellus	Villoslada de Cameros	070912Ppi2	12/09/2007				NEGATIVO
El Achichuelo (alto)	La Rioja	Nyctalus leisleri	Villoslada de Cameros	3x12856	12/09/2007				NEGATIVO
El Achichuelo (alto)	La Rioja	Nyctalus leisleri	Villoslada de Cameros	5x00961	12/09/2007				NEGATIVO
El Achichuelo (alto)	La Rioja	Nyctalus leisleri	Villoslada de Cameros	5x00962	12/09/2007				NEGATIVO
El Achichuelo (alto)	La Rioja	Nyctalus leisleri	Villoslada de Cameros	5x00963	12/09/2007				NEGATIVO
El Achichuelo (alto)	La Rioja	Nyctalus leisleri	Villoslada de Cameros	5x00964	12/09/2007				POSITIVO
El Achichuelo (alto)	La Rioja	Myotis daubentonii	Villoslada de Cameros	70912Mda1	12/09/2007				NEGATIVO
El Achichuelo (alto)	La Rioja	Myotis daubentonii	Villoslada de Cameros	70912Mda3	12/09/2007				NEGATIVO
El Achichuelo (alto)	La Rioja	Nyctalus lasiopterus	Villoslada de Cameros	K00911	12/09/2007				POSITIVO
El Achichuelo (alto)	La Rioja	Nyctalus lasiopterus	Villoslada de Cameros	K01530	12/09/2007				POSITIVO
El Achichuelo (alto)	La Rioja	Nyctalus lasiopterus	Villoslada de Cameros	K01531	12/09/2007				NEGATIVO
El Achichuelo (alto)	La Rioja	Nyctalus lasiopterus	Villoslada de Cameros	K01532	12/09/2007				NEGATIVO
El Achichuelo (alto)	La Rioja	Nyctalus lasiopterus	Villoslada de Cameros	K01533	12/09/2007				NEGATIVO
El Achichuelo (alto)	La Rioja	Nyctalus lasiopterus	Villoslada de Cameros	K01534	12/09/2007				NEGATIVO
El Achichuelo (alto)	La Rioja	Nyctalus lasiopterus	Villoslada de Cameros	K01535	12/09/2007				POSITIVO
El Achichuelo (alto)	La Rioja	Nyctalus lasiopterus	Villoslada de Cameros	K01536	12/09/2007				NEGATIVO
El Achichuelo (alto)	La Rioja	Nyctalus lasiopterus	Villoslada de Cameros	K01537	12/09/2007				NEGATIVO
El Achichuelo (alto)	La Rioja	Nyctalus lasiopterus	Villoslada de Cameros	K01538	12/09/2007				NEGATIVO
El Achichuelo (alto)	La Rioja	Nyctalus lasiopterus	Villoslada de Cameros	K01539	12/09/2007				NEGATIVO
El Achichuelo (alto)	La Rioja	Nyctalus lasiopterus	Villoslada de Cameros	K01540	12/09/2007				NEGATIVO
El Achichuelo (bajo)	La Rioja	Nyctalus leisleri	Villoslada de Cameros	5x00966	13/09/2007				NEGATIVO
El Achichuelo (bajo)	La Rioja	Nyctalus leisleri	Villoslada de Cameros	5x00967	13/09/2007				NEGATIVO
El Achichuelo (bajo)	La Rioja	Nyctalus lasiopterus	Villoslada de Cameros	K01545	13/09/2007				NEGATIVO
El Achichuelo (bajo)	La Rioja	Nyctalus lasiopterus	Villoslada de Cameros	K01546	13/09/2007				NEGATIVO
El Achichuelo (medio)	La Rioja	Myotis alcathoe	Villoslada de Cameros	070914Mal1	14/09/2007				NEGATIVO
El Achichuelo (medio)	La Rioja	Myotis mystacinus	Villoslada de Cameros	070914Mmt1	14/09/2007				NEGATIVO
El Achichuelo (medio)	La Rioja	Plecotus auritus	Villoslada de Cameros	070914Par2	14/09/2007				NEGATIVO
El Achichuelo (medio)	La Rioja	Plecotus auritus	Villoslada de Cameros	070914Par3	14/09/2007				NEGATIVO
Pamplona	Navarra	Nyctalus noctula	Pamplona	1885	09/10/2007	m			NEGATIVO
Pamplona	Navarra	Nyctalus noctula	Pamplona	13323	09/10/2007	h			NEGATIVO
Pamplona	Navarra	Nyctalus noctula	Pamplona	13326	09/10/2007	h			NEGATIVO
Pamplona	Navarra	Nyctalus noctula	Pamplona	13328	09/10/2007	m			NEGATIVO
Pamplona	Navarra	Nyctalus noctula	Pamplona	13329	09/10/2007	m			NEGATIVO
Pamplona	Navarra	Nyctalus noctula	Pamplona	13341	09/10/2007	m			POSITIVO
Pamplona	Navarra	Nyctalus noctula	Pamplona	13342	09/10/2007	m			NEGATIVO
Pamplona	Navarra	Nyctalus noctula	Pamplona	13468	09/10/2007	h			NEGATIVO
Pamplona	Navarra	Nyctalus noctula	Pamplona	13469	09/10/2007	h			NEGATIVO
Pamplona	Navarra	Nyctalus noctula	Pamplona	13470	09/10/2007	h			NEGATIVO
Pamplona	Navarra	Nyctalus noctula	Pamplona	13471	09/10/2007	h			NEGATIVO
Pamplona	Navarra	Nyctalus noctula	Pamplona	13472	09/10/2007	h			NEGATIVO
Pamplona	Navarra	Nyctalus noctula	Pamplona	13473	09/10/2007	h			NEGATIVO
Pamplona	Navarra	Nyctalus noctula	Pamplona	13474	09/10/2007	h			NEGATIVO
Pamplona	Navarra	Nyctalus noctula	Pamplona	13475	09/10/2007	h			NEGATIVO
Pamplona	Navarra	Nyctalus noctula	Pamplona	13476	09/10/2007	h			NEGATIVO
Pamplona	Navarra	Nyctalus noctula	Pamplona	13477	09/10/2007	h			NEGATIVO
Pamplona	Navarra	Nyctalus noctula	Pamplona	13478	09/10/2007	m			NEGATIVO
Pamplona	Navarra	Nyctalus noctula	Pamplona	13479	09/10/2007	m			NEGATIVO
Pamplona	Navarra	Nyctalus noctula	Pamplona	13480	09/10/2007	h			NEGATIVO
Pamplona	Navarra	Nyctalus noctula	Pamplona	13481	09/10/2007	h			POSITIVO
Pamplona	Navarra	Nyctalus noctula	Pamplona	13482	09/10/2007	h			NEGATIVO
Pamplona	Navarra	Nyctalus noctula	Pamplona	13483	09/10/2007	h			POSITIVO
Museo Arqueologico	Sevilla	Pipistrellus pygmaeus	Parque María Luisa	080527Ppy1	27/05/2008	h	32.3	5.1	NEGATIVO
Museo Arqueologico	Sevilla	Pipistrellus pygmaeus	Parque María Luisa	080527Ppy10	27/05/2008	h	29.7	5.1	NEGATIVO
Museo Arqueologico	Sevilla	Pipistrellus pygmaeus	Parque María Luisa	080527Ppy11	27/05/2008	h	30.7	4.6	NEGATIVO
Museo Arqueologico	Sevilla	Pipistrellus pygmaeus	Parque María Luisa	080527Ppy2	27/05/2008	h		5.1	NEGATIVO
Museo Arqueologico	Sevilla	Pipistrellus pygmaeus	Parque María Luisa	080527Ppy3	27/05/2008	h		4.5	NEGATIVO
Museo Arqueologico	Sevilla	Pipistrellus pygmaeus	Parque María Luisa	080527Ppy4	27/05/2008	h	31.1	4.5	NEGATIVO
Museo Arqueologico	Sevilla	Pipistrellus pygmaeus	Parque María Luisa	080527Ppy5	27/05/2008	h	29.8	4.7	NEGATIVO
Museo Arqueologico	Sevilla	Pipistrellus pygmaeus	Parque María Luisa	080527Ppy6	27/05/2008	h	31.1	4.6	NEGATIVO
Museo Arqueologico	Sevilla	Pipistrellus pygmaeus	Parque María Luisa	080527Ppy7	27/05/2008	h	30.9	4.5	NEGATIVO
Museo Arqueologico	Sevilla	Pipistrellus pygmaeus	Parque María Luisa	080527Ppy8	27/05/2008	h		5.9	NEGATIVO
Museo Arqueologico	Sevilla	Pipistrellus pygmaeus	Parque María Luisa	080527Ppy9	27/05/2008	m	30.7	4.2	NEGATIVO
Lasao errota	Guipuzcoa	Rhinolophus ferrumequinum	Zestoa	080529Rfe2	29/05/2008	h	53.8	18.2	NEGATIVO
Lasao errota	Guipuzcoa	Rhinolophus ferrumequinum	Zestoa	080529Rfe3	29/05/2008	h	56.6	23.9	NEGATIVO
Lasao errota	Guipuzcoa	Rhinolophus ferrumequinum	Zestoa	080529Rfe4	29/05/2008	h	54.45	24.2	NEGATIVO
Izki	Alava	Myotis myotis	Bernedo	080603Mmy1	03/06/2008	h	52.2	26.75	NEGATIVO
Izki	Alava	Plecotus auritus	Bernedo	080603Par1	03/06/2008	m	37.5	6.75	NEGATIVO
Izki	Alava	Plecotus auritus	Bernedo	080603Par2	03/06/2008	m	39.6	7.25	NEGATIVO
Izki	Alava	Pipistrellus pipistrellus	Bernedo	080603Ppi1	03/06/2008	m	30.25	3.65	NEGATIVO
Izki	Alava	Myotis emarginatus	Bernedo	080604Mem1	04/06/2008	m	38.9	5.75	NEGATIVO
Izki	Alava	Myotis mystacinus	Bernedo	080604Mmt1	04/06/2008	m	31.7	3.75	NEGATIVO
Izki	Alava	Plecotus auritus	Bernedo	080604Par1	04/06/2008	h	39.6	8.1	NEGATIVO
Izki	Alava	Plecotus auritus	Bernedo	080604Par2	04/06/2008	h	39.95	8.05	NEGATIVO
Izki	Alava	Pipistrellus pipistrellus	Bernedo	080604Ppi1	04/06/2008	h	30.0	4.4	NEGATIVO
Izki	Alava	Pipistrellus pipistrellus	Bernedo	080604Ppi2	04/06/2008	h	31.35	4.0	NEGATIVO
Izki	Alava	Myotis SpA	Bernedo	080605Mna1	05/06/2008	h	37.0	6.55	NEGATIVO
Izki	Alava	Plecotus auritus	Bernedo	080605Par1	05/06/2008	h	41.7	7.3	NEGATIVO
Izki	Alava	Myotis myotis	Bernedo	080606Mmy1	06/06/2008	h	60.8	29.5	NEGATIVO
Izki	Alava	Myotis myotis	Bernedo	080606Mmy2	06/06/2008	h	62.9	31.75	NEGATIVO
Izki	Alava	Myotis myotis	Bernedo	080606Mmy3	06/06/2008	h	62.3	30.15	NEGATIVO
Izki	Alava	Myotis myotis	Bernedo	080606Mmy4	06/06/2008	m	57.1	25.15	NEGATIVO
	Navarra	Myotis bechsteinii	Torrano	080610Mbe1	10/06/2008	m	41.55	8.4	NEGATIVO
	Navarra	Myotis bechsteinii	Altsasu	080613Mbe1	13/06/2008	m	41.95	7.4	NEGATIVO
	Navarra	Plecotus auritus	Altsasu	080613Par1	13/06/2008	m	40.0	8.75	NEGATIVO
San Pedro basoa	Navarra	Nyctalus leisleri	Altsasu	080616Nle1	16/06/2008	m	44.8	13.35	POSITIVO
Mina Mirabuenos	Córdoba	Myotis emarginatus	Villaviciosa	080623Mem23	23/06/2008	h	41.4	7.8	NEGATIVO
Mina Mirabuenos	Córdoba	Myotis emarginatus	Villaviciosa	080623Mem24	23/06/2008	h	40.2	8.1	NEGATIVO
Mina Mirabuenos	Córdoba	Rhinolophus euryale	Villaviciosa	080623Reu1	23/06/2008	h	47.1	10.1	NEGATIVO
Mina Mirabuenos	Córdoba	Rhinolophus euryale	Villaviciosa	080623Reu10	23/06/2008	h	49.0	10.5	NEGATIVO
Mina Mirabuenos	Córdoba	Rhinolophus euryale	Villaviciosa	080623Reu11	23/06/2008	h	48.8	9.5	NEGATIVO
Mina Mirabuenos	Córdoba	Rhinolophus euryale	Villaviciosa	080623Reu12	23/06/2008	h	48.0	9.3	POSITIVO
Mina Mirabuenos	Córdoba	Rhinolophus euryale	Villaviciosa	080623Reu13	23/06/2008	h	47.2	9.4	NEGATIVO
Mina Mirabuenos	Córdoba	Rhinolophus euryale	Villaviciosa	080623Reu14	23/06/2008	h	47.4	9.9	NEGATIVO
Mina Mirabuenos	Córdoba	Rhinolophus euryale	Villaviciosa	080623Reu15	23/06/2008	h	47.8	10.4	NEGATIVO
Mina Mirabuenos	Córdoba	Rhinolophus euryale	Villaviciosa	080623Reu16	23/06/2008	h	49.0	10.2	NEGATIVO
Mina Mirabuenos	Córdoba	Rhinolophus euryale	Villaviciosa	080623Reu17	23/06/2008	h	48.0	10.1	NEGATIVO
Mina Mirabuenos	Córdoba	Rhinolophus euryale	Villaviciosa	080623Reu18	23/06/2008	m	47.9	10.2	POSITIVO
Mina Mirabuenos	Córdoba	Rhinolophus euryale	Villaviciosa	080623Reu19	23/06/2008	h	48.0	10.2	POSITIVO
Mina Mirabuenos	Córdoba	Rhinolophus euryale	Villaviciosa	080623Reu2	23/06/2008	h	46.8	9.5	NEGATIVO
Mina Mirabuenos	Córdoba	Rhinolophus euryale	Villaviciosa	080623Reu20	23/06/2008	h	48.0	9.6	NEGATIVO
Mina Mirabuenos	Córdoba	Rhinolophus euryale	Villaviciosa	080623Reu21	23/06/2008	h	47.8	10.0	NEGATIVO
Mina Mirabuenos	Córdoba	Rhinolophus euryale	Villaviciosa	080623Reu22	23/06/2008	h	47.2	9.8	NEGATIVO
Mina Mirabuenos	Córdoba	Rhinolophus euryale	Villaviciosa	080623Reu23	23/06/2008	h	47.3	9.8	NEGATIVO
Mina Mirabuenos	Córdoba	Rhinolophus euryale	Villaviciosa	080623Reu3	23/06/2008	h	46.8	9.5	NEGATIVO
Mina Mirabuenos	Córdoba	Rhinolophus euryale	Villaviciosa	080623Reu4	23/06/2008	h	48.8	10.0	NEGATIVO
Mina Mirabuenos	Córdoba	Rhinolophus euryale	Villaviciosa	080623Reu5	23/06/2008	h	47.8	9.9	POSITIVO
Mina Mirabuenos	Córdoba	Rhinolophus euryale	Villaviciosa	080623Reu6	23/06/2008	m	47.0	10.1	NEGATIVO
Mina Mirabuenos	Córdoba	Rhinolophus euryale	Villaviciosa	080623Reu7	23/06/2008	m	46.7	9.9	NEGATIVO
Mina Mirabuenos	Córdoba	Rhinolophus euryale	Villaviciosa	080623Reu8	23/06/2008	h	47.8	9.8	NEGATIVO
Mina Mirabuenos	Córdoba	Rhinolophus euryale	Villaviciosa	080623Reu9	23/06/2008	h	48.4	9.9	NEGATIVO
Mina Mirabuenos	Córdoba	Rhinolophus ferrumequinum	Villaviciosa	080623Rfe1	23/06/2008	h	56.9	17.7	NEGATIVO
Mina Mirabuenos	Córdoba	Rhinolophus ferrumequinum	Villaviciosa	080623Rfe10	23/06/2008	h	57.9	18.0	NEGATIVO
Mina Mirabuenos	Córdoba	Rhinolophus ferrumequinum	Villaviciosa	080623Rfe11	23/06/2008	h	57.9	16.9	NEGATIVO
Mina Mirabuenos	Córdoba	Rhinolophus ferrumequinum	Villaviciosa	080623Rfe12	23/06/2008	h	56.9	18.0	NEGATIVO
Mina Mirabuenos	Córdoba	Rhinolophus ferrumequinum	Villaviciosa	080623Rfe13	23/06/2008	h	55.3	16.0	NEGATIVO
Mina Mirabuenos	Córdoba	Rhinolophus ferrumequinum	Villaviciosa	080623Rfe14	23/06/2008	h	55.0	17.1	NEGATIVO
Mina Mirabuenos	Córdoba	Rhinolophus ferrumequinum	Villaviciosa	080623Rfe15	23/06/2008	h	56.6	17.9	NEGATIVO
Mina Mirabuenos	Córdoba	Rhinolophus ferrumequinum	Villaviciosa	080623Rfe16	23/06/2008	h	56.3	17.0	NEGATIVO
Mina Mirabuenos	Córdoba	Rhinolophus ferrumequinum	Villaviciosa	080623Rfe17	23/06/2008	h	56.8	17.4	NEGATIVO
Mina Mirabuenos	Córdoba	Rhinolophus ferrumequinum	Villaviciosa	080623Rfe19	23/06/2008	h	55.4	16.9	POSITIVO
Mina Mirabuenos	Córdoba	Rhinolophus ferrumequinum	Villaviciosa	080623Rfe2	23/06/2008	h	53.4	17.8	NEGATIVO
Mina Mirabuenos	Córdoba	Rhinolophus ferrumequinum	Villaviciosa	080623Rfe20	23/06/2008	h	51.2	14.8	NEGATIVO
Mina Mirabuenos	Córdoba	Rhinolophus ferrumequinum	Villaviciosa	080623Rfe21	23/06/2008	h	56.0	17.6	NEGATIVO
Mina Mirabuenos	Córdoba	Rhinolophus ferrumequinum	Villaviciosa	080623Rfe22	23/06/2008	h	55.2	15.6	NEGATIVO
Mina Mirabuenos	Córdoba	Rhinolophus ferrumequinum	Villaviciosa	080623Rfe23	23/06/2008	h	53.3	16.7	POSITIVO
Mina Mirabuenos	Córdoba	Rhinolophus ferrumequinum	Villaviciosa	080623Rfe24	23/06/2008	h	53.3	15.6	NEGATIVO
Mina Mirabuenos	Córdoba	Rhinolophus ferrumequinum	Villaviciosa	080623Rfe25	23/06/2008	h	54.9	16.5	POSITIVO
Mina Mirabuenos	Córdoba	Rhinolophus ferrumequinum	Villaviciosa	080623Rfe26	23/06/2008	h	52.4	16.0	NEGATIVO
Mina Mirabuenos	Córdoba	Rhinolophus ferrumequinum	Villaviciosa	080623Rfe28	23/06/2008	h	55.5	17.1	NEGATIVO
Mina Mirabuenos	Córdoba	Rhinolophus ferrumequinum	Villaviciosa	080623Rfe29	23/06/2008	h	53.9	16.1	NEGATIVO
Mina Mirabuenos	Córdoba	Rhinolophus ferrumequinum	Villaviciosa	080623Rfe3	23/06/2008	h	54.7	17.8	NEGATIVO
Mina Mirabuenos	Córdoba	Rhinolophus ferrumequinum	Villaviciosa	080623Rfe30	23/06/2008	h	57.4	16.7	POSITIVO
Mina Mirabuenos	Córdoba	Rhinolophus ferrumequinum	Villaviciosa	080623Rfe4	23/06/2008	h	56.2	17.2	NEGATIVO
Mina Mirabuenos	Córdoba	Rhinolophus ferrumequinum	Villaviciosa	080623Rfe5	23/06/2008	h	54.4	17.8	POSITIVO
Mina Mirabuenos	Córdoba	Rhinolophus ferrumequinum	Villaviciosa	080623Rfe6	23/06/2008	h	57.0	18.0	NEGATIVO
Mina Mirabuenos	Córdoba	Rhinolophus ferrumequinum	Villaviciosa	080623Rfe7	23/06/2008	h	55.1	18.0	NEGATIVO
Mina Mirabuenos	Córdoba	Rhinolophus ferrumequinum	Villaviciosa	080623Rfe8	23/06/2008	h	53.8	16.0	NEGATIVO
Mina Mirabuenos	Córdoba	Rhinolophus ferrumequinum	Villaviciosa	080623Rfe9	23/06/2008	h	56.0	16.6	NEGATIVO
Mina Cabreras Bajas	Córdoba	Myotis myotis	Córdoba	080623Mmy1	24/06/2008	h	48.1	24.2	NEGATIVO
Mina Cabreras Bajas	Córdoba	Myotis myotis	Córdoba	080623Mmy10	24/06/2008	m	62.9	32.0	NEGATIVO
Mina Cabreras Bajas	Córdoba	Myotis myotis	Córdoba	080623Mmy11	24/06/2008	m	60.0	25.5	NEGATIVO
Mina Cabreras Bajas	Córdoba	Myotis myotis	Córdoba	080623Mmy12	24/06/2008	m	58.8	22.1	NEGATIVO
Mina Cabreras Bajas	Córdoba	Myotis myotis	Córdoba	080623Mmy13	24/06/2008	m	61.0	27.7	NEGATIVO
Mina Cabreras Bajas	Córdoba	Myotis myotis	Córdoba	080623Mmy14	24/06/2008	m	58.9	26.0	NEGATIVO
Mina Cabreras Bajas	Córdoba	Myotis myotis	Córdoba	080623Mmy15	24/06/2008	h	60.7	20.6	NEGATIVO
Mina Cabreras Bajas	Córdoba	Myotis myotis	Córdoba	080623Mmy16	24/06/2008	m	62.9	25.8	NEGATIVO
Mina Cabreras Bajas	Córdoba	Myotis myotis	Córdoba	080623Mmy17	24/06/2008	m	60.0	27.2	NEGATIVO
Mina Cabreras Bajas	Córdoba	Myotis myotis	Córdoba	080623Mmy18	24/06/2008	h	61.1	25.4	NEGATIVO
Mina Cabreras Bajas	Córdoba	Myotis myotis	Córdoba	080623Mmy19	24/06/2008	m	62.2	24.7	NEGATIVO
Mina Cabreras Bajas	Córdoba	Myotis myotis	Córdoba	080623Mmy2	24/06/2008	m	64.7	26.2	NEGATIVO
Mina Cabreras Bajas	Córdoba	Myotis myotis	Córdoba	080623Mmy20	24/06/2008	m	60.5	27.7	NEGATIVO
Mina Cabreras Bajas	Córdoba	Myotis myotis	Córdoba	080623Mmy21	24/06/2008	m	61.6	27.7	NEGATIVO
Mina Cabreras Bajas	Córdoba	Myotis myotis	Córdoba	080623Mmy22	24/06/2008	m	55.6	20.3	NEGATIVO
Mina Cabreras Bajas	Córdoba	Myotis myotis	Córdoba	080623Mmy23	24/06/2008	m	63.0	28.3	NEGATIVO
Mina Cabreras Bajas	Córdoba	Myotis myotis	Córdoba	080623Mmy24	24/06/2008	m	60.0	26.5	NEGATIVO
Mina Cabreras Bajas	Córdoba	Myotis blythii	Córdoba	080623Mmy25	24/06/2008	m	61.3	27.4	NEGATIVO
Mina Cabreras Bajas	Córdoba	Myotis myotis	Córdoba	080623Mmy26	24/06/2008	h	61.2	24.3	NEGATIVO
Mina Cabreras Bajas	Córdoba	Myotis myotis	Córdoba	080623Mmy27	24/06/2008	h	64.2	28.2	NEGATIVO
Mina Cabreras Bajas	Córdoba	Myotis myotis	Córdoba	080623Mmy28	24/06/2008	m	59.6	24.7	NEGATIVO
Mina Cabreras Bajas	Córdoba	Myotis myotis	Córdoba	080623Mmy29	24/06/2008	m	60.3	27.3	NEGATIVO
Mina Cabreras Bajas	Córdoba	Myotis myotis	Córdoba	080623Mmy30	24/06/2008	m	61.6	26.7	NEGATIVO
Mina Cabreras Bajas	Córdoba	Myotis myotis	Córdoba	080623Mmy4	24/06/2008	m	60.7	24.9	NEGATIVO
Mina Cabreras Bajas	Córdoba	Myotis myotis	Córdoba	080623Mmy5	24/06/2008	h	65.0	28.0	NEGATIVO
Mina Cabreras Bajas	Córdoba	Myotis myotis	Córdoba	080623Mmy6	24/06/2008	m	63.0	27.2	NEGATIVO
Mina Cabreras Bajas	Córdoba	Myotis myotis	Córdoba	080623Mmy7	24/06/2008	m	58.4	27.5	NEGATIVO
Mina Cabreras Bajas	Córdoba	Myotis myotis	Córdoba	080623Mmy8	24/06/2008	m	68.5	28.2	POSITIVO
Mina Cabreras Bajas	Córdoba	Myotis myotis	Córdoba	080623Mmy9	24/06/2008	m	57.0	24.3	NEGATIVO
Mina Cabreras Bajas	Córdoba	Miniopterus schreibersii	Córdoba	080623Msc1	24/06/2008	m	44.4	12.5	NEGATIVO
Mina Cabreras Bajas	Córdoba	Miniopterus schreibersii	Córdoba	080623Msc10	24/06/2008	h	46.0	13.1	NEGATIVO
Mina Cabreras Bajas	Córdoba	Miniopterus schreibersii	Córdoba	080623Msc11	24/06/2008	h	46.4	13.2	NEGATIVO
Mina Cabreras Bajas	Córdoba	Miniopterus schreibersii	Córdoba	080623Msc12	24/06/2008	h	46.6	12.7	NEGATIVO
Mina Cabreras Bajas	Córdoba	Miniopterus schreibersii	Córdoba	080623Msc13	24/06/2008	h	46.4	12.7	NEGATIVO
Mina Cabreras Bajas	Córdoba	Miniopterus schreibersii	Córdoba	080623Msc14	24/06/2008	m	45.2	11.9	NEGATIVO
Mina Cabreras Bajas	Córdoba	Miniopterus schreibersii	Córdoba	080623Msc15	24/06/2008	h	45.9	13.1	NEGATIVO
Mina Cabreras Bajas	Córdoba	Miniopterus schreibersii	Córdoba	080623Msc16	24/06/2008	m	49.9	12.3	NEGATIVO
Mina Cabreras Bajas	Córdoba	Miniopterus schreibersii	Córdoba	080623Msc17	24/06/2008	h	46.4	13.0	NEGATIVO
Mina Cabreras Bajas	Córdoba	Miniopterus schreibersii	Córdoba	080623Msc19	24/06/2008	h	45.3	13.3	NEGATIVO
Mina Cabreras Bajas	Córdoba	Miniopterus schreibersii	Córdoba	080623Msc2	24/06/2008	h	47.8	12.6	NEGATIVO
Mina Cabreras Bajas	Córdoba	Miniopterus schreibersii	Córdoba	080623Msc20	24/06/2008	h	44.6	12.2	NEGATIVO
Mina Cabreras Bajas	Córdoba	Miniopterus schreibersii	Córdoba	080623Msc22	24/06/2008	h	45.2	14.3	NEGATIVO
Mina Cabreras Bajas	Córdoba	Miniopterus schreibersii	Córdoba	080623Msc23	24/06/2008	h	49.9	12.7	NEGATIVO
Mina Cabreras Bajas	Córdoba	Miniopterus schreibersii	Córdoba	080623Msc24	24/06/2008	h	45.6	13.1	NEGATIVO
Mina Cabreras Bajas	Córdoba	Miniopterus schreibersii	Córdoba	080623Msc25	24/06/2008	m	46.8	13.1	NEGATIVO
Mina Cabreras Bajas	Córdoba	Miniopterus schreibersii	Córdoba	080623Msc26	24/06/2008	h	45.5	12.2	NEGATIVO
Mina Cabreras Bajas	Córdoba	Miniopterus schreibersii	Córdoba	080623Msc27	24/06/2008	m	47.0	12.5	NEGATIVO
Mina Cabreras Bajas	Córdoba	Miniopterus schreibersii	Córdoba	080623Msc28	24/06/2008	h	44.7	12.8	NEGATIVO
Mina Cabreras Bajas	Córdoba	Miniopterus schreibersii	Córdoba	080623Msc29	24/06/2008	m	45.0	12.5	NEGATIVO
Mina Cabreras Bajas	Córdoba	Miniopterus schreibersii	Córdoba	080623Msc3	24/06/2008	m	45.9	12.0	NEGATIVO
Mina Cabreras Bajas	Córdoba	Miniopterus schreibersii	Córdoba	080623Msc30	24/06/2008	m	45.6	12.7	NEGATIVO
Mina Cabreras Bajas	Córdoba	Miniopterus schreibersii	Córdoba	080623Msc4	24/06/2008	h	45.3	11.5	NEGATIVO
Mina Cabreras Bajas	Córdoba	Miniopterus schreibersii	Córdoba	080623Msc5	24/06/2008	h	45.0	12.0	NEGATIVO
Mina Cabreras Bajas	Córdoba	Miniopterus schreibersii	Córdoba	080623Msc6	24/06/2008	h	46.5	13.1	NEGATIVO
Mina Cabreras Bajas	Córdoba	Miniopterus schreibersii	Córdoba	080623Msc7	24/06/2008	h	45.6	12.5	NEGATIVO
Mina Cabreras Bajas	Córdoba	Miniopterus schreibersii	Córdoba	080623Msc8	24/06/2008	m	56.6	13.0	NEGATIVO
Mina Cabreras Bajas	Córdoba	Miniopterus schreibersii	Córdoba	080623Msc9	24/06/2008	h	55.7	12.1	NEGATIVO
San Urbez	Huesca	Hypsugo savii	Fanlo	080729Hsa1	29/07/2008	m	33.2	6.85	NEGATIVO
Cubilar de las Vacas	Huesca	Hypsugo savii	Torla	080730Hsa1	30/07/2008	m	32.45	5.7	NEGATIVO
Deposito Escuain	Huesca	Hypsugo savii	Puértolas	080801Hsa1	01/08/2008	m	34.2	7.25	NEGATIVO
Deposito Escuain	Huesca	Hypsugo savii	Puértolas	080801Hsa2	01/08/2008	m	33.2	6.9	NEGATIVO
Deposito Escuain	Huesca	Hypsugo savii	Puértolas	080801Hsa3	01/08/2008	m	34.9	6.55	NEGATIVO
Deposito Escuain	Huesca	Hypsugo savii	Puértolas	080801Hsa4	01/08/2008	m	33.0	6.55	NEGATIVO
Deposito Escuain	Huesca	Hypsugo savii	Puértolas	080801Hsa5	01/08/2008	m	35.1	7.6	NEGATIVO
Lezate	Vizcaya	Rhinolophus hipposideros	Aulesti	080918Rhi1	18/09/2008	m	36.45	4.25	NEGATIVO
Lantzeko meatzuloak	Navarra	Barbastella barbastellus	Lantz	080920Bba1	20/09/2008	m	39.5		NEGATIVO
Lantzeko meatzuloak	Navarra	Barbastella barbastellus	Lantz	080920Bba2	20/09/2008	m	38.5	7.65	NEGATIVO
Lantzeko meatzuloak	Navarra	Barbastella barbastellus	Lantz	080920Bba3	20/09/2008	m	39.4		NEGATIVO
Lantzeko meatzuloak	Navarra	Barbastella barbastellus	Lantz	080920Bba4	20/09/2008	m	40.0	8.2	NEGATIVO
Lantzeko meatzuloak	Navarra	Barbastella barbastellus	Lantz	080920Bba5	20/09/2008	m	38.7	8.75	NEGATIVO
Lantzeko meatzuloak	Navarra	Barbastella barbastellus	Lantz	080920Bba6	20/09/2008	m	38.5	8.65	NEGATIVO
Lantzeko meatzuloak	Navarra	Barbastella barbastellus	Lantz	080920Bba7	20/09/2008	h	38.9	8.9	NEGATIVO
Lantzeko meatzuloak	Navarra	Barbastella barbastellus	Lantz	080920Bba8	20/09/2008	m	38.6	8.4	NEGATIVO
	Navarra	Myotis bechsteinii	Lakuntza	080619Mbe1	19/06/2008	m	40.4	7.4	POSITIVO
Mina Mirabuenos	Córdoba	Rhinolophus euryale	Villaviciosa	080623Reu25	23/06/2008	h	49.3	10.0	POSITIVO
Santa Isabel	Vizcaya	Myotis emarginatus	Karrantza	080703Mem15	03/07/2008	h	41.3		POSITIVO
Santa Isabel	Vizcaya	Myotis emarginatus	Karrantza	080703Mem5	03/07/2008	h	40.1		POSITIVO
Santa Isabel	Vizcaya	Myotis emarginatus	Karrantza	080703Mem8	03/07/2008	h	41.2		POSITIVO
Balmasedako Eliza	Vizcaya	Rhinolophus ferrumequinum	Bamaseda	080707Rfe23	07/07/2008	h	54.7	19.6	POSITIVO
MG Museo Granollers		Miniopterus schreibersii	Cova Salvi	CAT20150429 Msc 1	29/04/2015	Hembra	46.4	12.6	NEGATIVO
MG Museo Granollers		Miniopterus schreibersii	Cova Salvi	CAT20150429 Msc 2	29/04/2015	Macho	45.6	11.6	NEGATIVO
MG Museo Granollers		Miniopterus schreibersii	Cova Salvi	CAT20150429 Msc 3	29/04/2015	Hembra	47	11.8	NEGATIVO
MG Museo Granollers		Miniopterus schreibersii	Cova Salvi	CAT20150429 Msc 4	29/04/2015	Hembra	45.4	12.4	NEGATIVO
MG Museo Granollers		Miniopterus schreibersii	Cova Salvi	CAT20150429 Msc 5	29/04/2015	Macho	46.7	13.7	NEGATIVO
MG Museo Granollers		Miniopterus schreibersii	Cova Salvi	CAT20150429 Msc 6	29/04/2015	Hembra	45.6	11.3	NEGATIVO
MG Museo Granollers		Miniopterus schreibersii	Cova Salvi	CAT20150429 Msc 7	29/04/2015	Macho	46.5	11.4	NEGATIVO
MG Museo Granollers		Miniopterus schreibersii	Cova Salvi	CAT20150429 Msc 8	29/04/2015	Macho	46.6	12.6	NEGATIVO
MG Museo Granollers		Miniopterus schreibersii	Cova Salvi	CAT20150429 Msc 9	29/04/2015	Macho	46.4	12.1	NEGATIVO
MG Museo Granollers		Miniopterus schreibersii	Cova Salvi	CAT20150429 Msc 10	29/04/2015	Macho	45.6	13.1	NEGATIVO
MG Museo Granollers		Miniopterus schreibersii	Cova Salvi	CAT20150429 Msc 11	29/04/2015	Macho	47.4	11.3	NEGATIVO
MG Museo Granollers		Miniopterus schreibersii	Cova Salvi	CAT20150429 Msc 12	29/04/2015	Macho	46.4	12	NEGATIVO
MG Museo Granollers		Miniopterus schreibersii	Cova Salvi	CAT20150429 Msc 13	29/04/2015	Macho	46.4	11.1	NEGATIVO
MG Museo Granollers		Miniopterus schreibersii	Cova Salvi	CAT20150429 Msc 14	29/04/2015	Macho	44.5	11.1	NEGATIVO
MG Museo Granollers		Miniopterus schreibersii	Cova Salvi	CAT20150429 Msc 15	29/04/2015	Macho	46.1	13	NEGATIVO
MG Museo Granollers		Miniopterus schreibersii	Cova Salvi	CAT20150429 Msc 16	29/04/2015	Macho	48	13.6	NEGATIVO
MG Museo Granollers		Miniopterus schreibersii	Cova Rabella	CAT20150430 Msc 1	30/04/2015	Hembra	45.2	12.2	NEGATIVO
MG Museo Granollers		Miniopterus schreibersii	Cova Rabella	CAT20150430 Msc 2	30/04/2015	Hembra	46.8	13.5	NEGATIVO
MG Museo Granollers		Miniopterus schreibersii	Cova Rabella	CAT20150430 Msc 3	30/04/2015	Hembra	46.4	12.2	NEGATIVO
MG Museo Granollers		Miniopterus schreibersii	Cova Rabella	CAT20150430 Msc 4	30/04/2015	Hembra	46.2	13.3	NEGATIVO
MG Museo Granollers		Miniopterus schreibersii	Cova Rabella	CAT20150430 Msc 5	30/04/2015	Hembra	46.7	12.1	NEGATIVO
MG Museo Granollers		Miniopterus schreibersii	Cova Rabella	CAT20150430 Msc 6	30/04/2015	Hembra	45.9	12.7	NEGATIVO
MG Museo Granollers		Miniopterus schreibersii	Cova Rabella	CAT20150430 Msc 7	30/04/2015	Macho	46.4	11.3	NEGATIVO
MG Museo Granollers		Miniopterus schreibersii	Cova Rabella	CAT20150430 Msc 8	30/04/2015	Hembra	46	12.8	NEGATIVO
MG Museo Granollers		Miniopterus schreibersii	Cova Rabella	CAT20150430 Msc 9	30/04/2015	Hembra	46.4	12.5	NEGATIVO
MG Museo Granollers		Miniopterus schreibersii	Cova Rabella	CAT20150430 Msc 10	30/04/2015	Hembra	45.8	11.7	NEGATIVO
MG Museo Granollers		Miniopterus schreibersii	Avenc de la Miloquera	CAT20150501 Msc 1	01/06/2015	Hembra	45.8	13.4	NEGATIVO
MG Museo Granollers		Miniopterus schreibersii	Cova Rabella	CAT20150506 Msc 1	06/05/2015	Macho	46	14	NEGATIVO
MG Museo Granollers		Miniopterus schreibersii	Cova Rabella	CAT20150506 Msc 2	06/05/2015	Macho	46.4	12.5	NEGATIVO
MG Museo Granollers		Miniopterus schreibersii	Cova Rabella	CAT20150506 Msc 3	06/05/2015	Macho	46.1	12.9	NEGATIVO
MG Museo Granollers		Miniopterus schreibersii	Cova Rabella	CAT20150506 Msc 4	06/05/2015	Hembra	47.7	13.1	NEGATIVO
MG Museo Granollers		Miniopterus schreibersii	Cova Rabella	CAT20150506 Msc 5	06/05/2015	Macho	46.9	12.9	NEGATIVO
MG Museo Granollers		Miniopterus schreibersii	Cova Rabella	CAT20150506 Msc 6	06/05/2015	Macho	46.2	13.9	NEGATIVO
MG Museo Granollers		Miniopterus schreibersii	Cova Janera	CAT20150512 Msc 1	12/05/2015	Hembra	46.1	14.1	NEGATIVO
MG Museo Granollers		Miniopterus schreibersii	Cova Janera	CAT20150512 Msc 2	12/05/2015	Hembra	46.7	12.3	NEGATIVO
MG Museo Granollers		Miniopterus schreibersii	Cova Janera	CAT20150512 Msc 3	12/05/2015	Macho	46.3	11.4	NEGATIVO
MG Museo Granollers		Miniopterus schreibersii	Cova Janera	CAT20150512 Msc 4	12/05/2015	Hembra	46.9	13.7	NEGATIVO
MG Museo Granollers		Miniopterus schreibersii	Cova Janera	CAT20150512 Msc 5	12/05/2015	Hembra	46.3	15	NEGATIVO
MG Museo Granollers		Miniopterus schreibersii	Cova Janera	CAT20150512 Msc 6	12/05/2015	Hembra	46.1	14.7	NEGATIVO
MG Museo Granollers		Miniopterus schreibersii	Cova Janera	CAT20150512 Msc 7	12/05/2015	Hembra	46.8	14.4	NEGATIVO
MG Museo Granollers		Miniopterus schreibersii	Cova Janera	CAT20150512 Msc 8	12/05/2015	Hembra	46.2	13.3	NEGATIVO
MG Museo Granollers		Miniopterus schreibersii	Cova Janera	CAT20150512 Msc 9	12/05/2015	Macho	46.2	13.3	NEGATIVO
MG Museo Granollers		Miniopterus schreibersii	Cova Janera	CAT20150512 Msc 10	12/05/2015	Macho	46.5	13.2	NEGATIVO
MG Museo Granollers		Miniopterus schreibersii	Cova Janera	CAT20150512 Msc 11	12/05/2015	Hembra	46.2	14.5	NEGATIVO
MG Museo Granollers		Miniopterus schreibersii	Cova Janera	CAT20150512 Msc 12	12/05/2015	Hembra	46.4	14.3	NEGATIVO
MG Museo Granollers		Miniopterus schreibersii	Cova Janera	CAT20150512 Msc 13	12/05/2015	Hembra	47.6	13.3	NEGATIVO
MG Museo Granollers		Miniopterus schreibersii	Cova Janera	CAT20150512 Msc 14	12/05/2015	Hembra	46.3	13.8	NEGATIVO
MG Museo Granollers		Miniopterus schreibersii	Cova Janera	CAT20150512 Msc 15	12/05/2015	Hembra	47.4	13.4	NEGATIVO
MG Museo Granollers		Miniopterus schreibersii	Cova Janera	CAT20150512 Msc 16	12/05/2015	Macho	47.5	11.8	NEGATIVO
MG Museo Granollers		Miniopterus schreibersii	Cova Janera	CAT20150512 Msc 17	12/05/2015	Hembra	46	12.5	NEGATIVO
MG Museo Granollers		Miniopterus schreibersii	Mina del Remei	CAT20150513 Msc 1	13/05/2015	Hembra	47.3	15.5	NEGATIVO
MG Museo Granollers		Miniopterus schreibersii	Mina del Remei	CAT20150513 Msc 2	13/05/2015	Hembra	47.3	13.7	NEGATIVO
MG Museo Granollers		Miniopterus schreibersii	Mina del Remei	CAT20150513 Msc 3	13/05/2015	Hembra	47	13.5	NEGATIVO
MG Museo Granollers		Miniopterus schreibersii	Cova Rabella	CAT20151006 Msc 1	06/10/2015	Macho	46.1	12.7	NEGATIVO
MG Museo Granollers		Miniopterus schreibersii	Cova Rabella	CAT20151006 Msc 2	06/10/2015	Macho	45.8	12.3	NEGATIVO
MG Museo Granollers		Miniopterus schreibersii	Cova Rabella	CAT20151006 Msc 3	06/10/2015	Macho	45.7	11.8	NEGATIVO
MG Museo Granollers		Miniopterus schreibersii	Cova Rabella	CAT20151006 Msc 4	06/10/2015	Macho	46.9	13.9	NEGATIVO
MG Museo Granollers		Miniopterus schreibersii	Cova Rabella	CAT20151006 Msc 5	06/10/2015	Macho	45	12.2	NEGATIVO
MG Museo Granollers		Miniopterus schreibersii	Cova Rabella	CAT20151006 Msc 6	06/10/2015	Macho	46.5	11.6	NEGATIVO
MG Museo Granollers		Miniopterus schreibersii	Cova Janera	CAT20151029 Msc 2	29/10/2015	Macho	46.6	16.6	NEGATIVO
MG Museo Granollers		Miniopterus schreibersii	Cova Janera	CAT20151029 Msc 4	29/10/2015	Macho	46.6	15.3	NEGATIVO
MG Museo Granollers		Miniopterus schreibersii	Cova Salvi	CAT20151103 Msc 1	03/11/2015	Hembra	45	13.3	NEGATIVO
MG Museo Granollers		Miniopterus schreibersii	Cova Salvi	CAT20151103 Msc 2	03/11/2015	Macho	44.7	13.2	NEGATIVO
MG Museo Granollers		Miniopterus schreibersii	Cova Salvi	CAT20151103 Msc 3	03/11/2015	Macho	46.1	14.9	NEGATIVO
MG Museo Granollers		Miniopterus schreibersii	Cova Salvi	CAT20151103 Msc 4	03/11/2015	Hembra	47.5	17.3	NEGATIVO
MG Museo Granollers		Miniopterus schreibersii	Cova Salvi	CAT20151103 Msc 5	03/11/2015	Macho	46.3	14.8	NEGATIVO
MG Museo Granollers		Miniopterus schreibersii	Cova Salvi	CAT20151103 Msc 6	03/11/2015	Hembra	46	13.8	NEGATIVO
MG Museo Granollers		Miniopterus schreibersii	Cova Salvi	CAT20151103 Msc 7	03/11/2015	Hembra	46.6	16	NEGATIVO
MG Museo Granollers		Miniopterus schreibersii	Cova Salvi	CAT20151103 Msc 8	03/11/2015	Macho	46.4	16	NEGATIVO
MG Museo Granollers		Miniopterus schreibersii	Cova Palomeres	CAT20151104 Msc 1	04/11/2015	Hembra	46.6	14.1	NEGATIVO
MG Museo Granollers		Miniopterus schreibersii	Cova Palomeres	CAT20151104 Msc 2	04/11/2015	Macho	47	14.9	NEGATIVO
MG Museo Granollers		Miniopterus schreibersii	Cova Palomeres	CAT20151104 Msc 3	04/11/2015	Macho	45.4	14.3	NEGATIVO
MG Museo Granollers		Miniopterus schreibersii	Cova Palomeres	CAT20151104 Msc 4	04/11/2015	Macho	46.8	14.6	NEGATIVO
MG Museo Granollers		Miniopterus schreibersii	Cova Palomeres	CAT20151104 Msc 5	04/11/2015	Macho	46.2	14.6	NEGATIVO
MG Museo Granollers		Miniopterus schreibersii	Cova Palomeres	CAT20151104 Msc 6	04/11/2015	Hembra	45.3	15.4	NEGATIVO
MG Museo Granollers		Miniopterus schreibersii	Cova Palomeres	CAT20151104 Msc 7	04/11/2015	Hembra	46.5	14.3	NEGATIVO
MG Museo Granollers		Miniopterus schreibersii	Cova Palomeres	CAT20151104 Msc 8	04/11/2015	Macho	45.2	13.7	NEGATIVO
MG Museo Granollers		Miniopterus schreibersii	Cova Palomeres	CAT20151104 Msc 9	04/11/2015	Macho	45.7	14.5	NEGATIVO
MG Museo Granollers		Miniopterus schreibersii	Cova Palomeres	CAT20151104 Msc 10	04/11/2015	Hembra	46.6	14.9	NEGATIVO
MG Museo Granollers		Miniopterus schreibersii	Cova Palomeres	CAT20151104 Msc 11	04/11/2015	Hembra	45.9	14.9	NEGATIVO
EBD (Estación Biológica de Doñana)	Córdoba	Pipistrellus kuhlii	Parcela 2 Caja 2FN3002, Cordoba	AND20160517Pku1	17/05/2016	Hembra			POSITIVO
EBD (Estación Biológica de Doñana)	Córdoba	Pipistrellus kuhlii	Parcela 2 Caja 2FN3002, Cordoba	AND20160517Pku2	17/05/2016	Hembra			NEGATIVO
EBD (Estación Biológica de Doñana)	Córdoba	Pipistrellus kuhlii	Parcela 2 Caja 2FN3002, Cordoba	AND20160517Pku3	17/05/2016	Hembra			POSITIVO
EBD (Estación Biológica de Doñana)	Córdoba	Pipistrellus kuhlii	Parcela 2 Caja 2FN3002, Cordoba	AND20160517Pku4	17/05/2016	Hembra			NEGATIVO
EBD (Estación Biológica de Doñana)	Córdoba	Pipistrellus kuhlii	Parcela 2 Caja 2FN3002, Cordoba	AND20160517Pku5	17/05/2016	Hembra			NEGATIVO
EBD (Estación Biológica de Doñana)	Córdoba	Pipistrellus kuhlii	Parcela 2 Caja 2FN3002, Cordoba	AND20160517Pku6	17/05/2016	Hembra			POSITIVO
EBD (Estación Biológica de Doñana)	Córdoba	Pipistrellus kuhlii	Parcela 2 Caja 2FN3002, Cordoba	AND20160517Pku7	17/05/2016	Hembra			NEGATIVO
EBD (Estación Biológica de Doñana)	Córdoba	Pipistrellus kuhlii	Parcela 2 Caja 2FN3002, Cordoba	AND20160517Pku8	17/05/2016	Hembra			NEGATIVO
EBD (Estación Biológica de Doñana)	Córdoba	Pipistrellus kuhlii	Parcela 2 Caja 2FN3002, Cordoba	AND20160517Pku12	17/05/2016	Hembra			NEGATIVO
EBD (Estación Biológica de Doñana)	Córdoba	Pipistrellus kuhlii	Parcela 2 Caja 2FN3002, Cordoba	AND20160517Pku13	17/05/2016	Hembra			NEGATIVO
EBD (Estación Biológica de Doñana)	Córdoba	Pipistrellus kuhlii	Parcela 2 Caja 2FN3002, Cordoba	AND20160517Pku14	17/05/2016	Hembra			NEGATIVO
EBD (Estación Biológica de Doñana)	Córdoba	Pipistrellus kuhlii	Parcela 2 Caja 2FN3002, Cordoba	AND20160517Pku15	17/05/2016	Hembra			NEGATIVO
EBD (Estación Biológica de Doñana)	Córdoba	Pipistrellus kuhlii	Parcela 2 Caja 2FN3002, Cordoba	AND20160517Pku16	17/05/2016	Hembra			POSITIVO
EBD (Estación Biológica de Doñana)	Córdoba	Pipistrellus kuhlii	Parcela 2 Caja 2FN3002, Cordoba	AND20160517Pku17	17/05/2016	Hembra			POSITIVO
EBD (Estación Biológica de Doñana)	Córdoba	Pipistrellus kuhlii	Parcela 2 Caja 2FN3002, Cordoba	AND20160517Pku19	17/05/2016	Hembra			NEGATIVO
EBD (Estación Biológica de Doñana)	Córdoba	Pipistrellus kuhlii	Parcela 2 Caja 2FN3002, Cordoba	AND20160517Pku20	17/05/2016	Hembra			POSITIVO
EBD (Estación Biológica de Doñana)	Córdoba	Pipistrellus kuhlii	Parcela 2 Caja 1FF0802, Cordoba	AND20160517Pku21	17/05/2016	Hembra			NEGATIVO
EBD (Estación Biológica de Doñana)	Córdoba	Pipistrellus kuhlii	Parcela 2 Caja 1FF0802, Cordoba	AND20160517Pku22	17/05/2016	Hembra			POSITIVO
EBD (Estación Biológica de Doñana)	Córdoba	Pipistrellus kuhlii	Parcela 2 Caja 1FF0802, Cordoba	AND20160517Pku23	17/05/2016	Hembra			NEGATIVO
EBD (Estación Biológica de Doñana)	Córdoba	Pipistrellus kuhlii	Parcela 2 Caja 1FF0802, Cordoba	AND20160517Pku24	17/05/2016	Hembra			NEGATIVO
EBD (Estación Biológica de Doñana)	Córdoba	Pipistrellus kuhlii	Parcela 2 Caja 1FF0802, Cordoba	AND20160517Pku25	17/05/2016	Hembra			NEGATIVO
EBD (Estación Biológica de Doñana)	Córdoba	Pipistrellus kuhlii	Parcela 2 Caja 1FF0802, Cordoba	AND20160517Pku26	17/05/2016	Hembra			NEGATIVO
EBD (Estación Biológica de Doñana)	Córdoba	Pipistrellus kuhlii	Parcela 2 Caja 1FF0802, Cordoba	AND20160517Pku27	17/05/2016	Hembra			NEGATIVO
EBD (Estación Biológica de Doñana)	Córdoba	Pipistrellus kuhlii	Parcela 2 Caja 1FF0802, Cordoba	AND20160517Pku28	17/05/2016	Hembra			NEGATIVO
EBD (Estación Biológica de Doñana)	Córdoba	Pipistrellus kuhlii	Parcela 2 Caja 1FF0802, Cordoba	AND20160517Pku29	17/05/2016	Hembra			NEGATIVO
EBD (Estación Biológica de Doñana)	Córdoba	Pipistrellus kuhlii	Parcela 2 Caja 1FF0802, Cordoba	AND20160517Pku30	17/05/2016	Hembra			NEGATIVO
EBD (Estación Biológica de Doñana)	Córdoba	Pipistrellus kuhlii	Parcela 2 Caja 1FF0802, Cordoba	AND20160517Pku31	17/05/2016	Hembra			NEGATIVO
EBD (Estación Biológica de Doñana)	Córdoba	Pipistrellus kuhlii	Parcela 2 Caja 1FF0802, Cordoba	AND20160517Pku32	17/05/2016	Hembra			NEGATIVO
EBD (Estación Biológica de Doñana)	Córdoba	Pipistrellus kuhlii	Parcela 2 Caja 1FF0802, Cordoba	AND20160517Pku33	17/05/2016	Hembra			NEGATIVO
EBD (Estación Biológica de Doñana)	Córdoba	Pipistrellus kuhlii	Parcela 2 Caja 1FF0802, Cordoba	AND20160517Pku34	17/05/2016	Hembra			NEGATIVO
EBD (Estación Biológica de Doñana)	Córdoba	Pipistrellus kuhlii	Parcela 2 Caja 1FF0802, Cordoba	AND20160517Pku35	17/05/2016	Hembra			NEGATIVO
EBD (Estación Biológica de Doñana)	Córdoba	Pipistrellus kuhlii	Parcela 2 Caja 1FF0802, Cordoba	AND20160517Pku36	17/05/2016	Hembra			NEGATIVO
EBD (Estación Biológica de Doñana)	Córdoba	Pipistrellus kuhlii	Parcela 2 Caja 1FF0802, Cordoba	AND20160517Pku37	17/05/2016	Hembra			NEGATIVO
EBD (Estación Biológica de Doñana)	Córdoba	Pipistrellus kuhlii	Parcela 2 Caja 1FF0802, Cordoba	AND20160517Pku38	17/05/2016	Hembra			NEGATIVO
EBD (Estación Biológica de Doñana)	Córdoba	Pipistrellus kuhlii	Parcela 2 Caja 1FF0802, Cordoba	AND20160517Pku39	17/05/2016	Hembra			NEGATIVO
EBD (Estación Biológica de Doñana)	Córdoba	Pipistrellus kuhlii	Parcela 2 Caja 1FF0802, Cordoba	AND20160517Pku40	17/05/2016	Hembra			POSITIVO
EBD (Estación Biológica de Doñana)	Córdoba	Pipistrellus kuhlii	Cerro del Trigo, Caja 1FF1703	AND20160517Pku41	17/05/2016	Hembra			NEGATIVO
EBD (Estación Biológica de Doñana)	Córdoba	Pipistrellus kuhlii	Cerro del Trigo, Caja 1FF1703	AND20160517Pku42	17/05/2016	Hembra			NEGATIVO
EBD (Estación Biológica de Doñana)	Córdoba	Pipistrellus kuhlii	Cerro del Trigo, Caja 1FF1703	AND20160517Pku43	17/05/2016	Hembra			NEGATIVO
EBD (Estación Biológica de Doñana)	Córdoba	Pipistrellus kuhlii	Cerro del Trigo, Caja 1FF1703	AND20160517Pku44	17/05/2016	Hembra			NEGATIVO
EBD (Estación Biológica de Doñana)	Córdoba	Pipistrellus kuhlii	Cerro del Trigo, Caja 1FF1703	AND20160517Pku45	17/05/2016	Hembra			NEGATIVO
EBD (Estación Biológica de Doñana)	Córdoba	Pipistrellus kuhlii	Cerro del Trigo, Caja 1FF1703	AND20160517Pku46	17/05/2016	Hembra			NEGATIVO
EBD (Estación Biológica de Doñana)	Córdoba	Pipistrellus kuhlii	Cerro del Trigo, Caja 1FF1703	AND20160517Pku47	17/05/2016	Hembra			NEGATIVO
EBD (Estación Biológica de Doñana)	Córdoba	Pipistrellus kuhlii	Cerro del Trigo, Caja 1FF1703	AND20160517Pku48	17/05/2016	Hembra			NEGATIVO
EBD (Estación Biológica de Doñana)	Córdoba	Pipistrellus kuhlii	Cerro del Trigo, Caja 1FF1703	AND20160517Pku49	17/05/2016	Hembra			NEGATIVO
EBD (Estación Biológica de Doñana)	Córdoba	Pipistrellus kuhlii	Cerro del Trigo, Caja 1FF1703	AND20160517Pku50	17/05/2016	Hembra			NEGATIVO
EBD (Estación Biológica de Doñana)	Córdoba	Pipistrellus kuhlii	Cerro del Trigo, Caja 1FF1703	AND20160517Pku52	17/05/2016	Hembra			NEGATIVO
EBD (Estación Biológica de Doñana)	Córdoba	Pipistrellus kuhlii	Cerro del Trigo, Caja 1FF1703	AND20160517Pku53	17/05/2016	Hembra			NEGATIVO
EBD (Estación Biológica de Doñana)	Córdoba	Pipistrellus kuhlii	Llanos de la Iglesia, Caja 1FS1004	AND20160518Pku01	18/05/2016	Hembra			NEGATIVO
EBD (Estación Biológica de Doñana)	Córdoba	Pipistrellus kuhlii	Llanos de la Iglesia, Caja 1FS1004	AND20160518Pku02	18/05/2016	Hembra			NEGATIVO
EBD (Estación Biológica de Doñana)	Córdoba	Pipistrellus kuhlii	Llanos de la Iglesia, Caja 1FS1004	AND20160518Pku03	19/05/2016	Hembra			NEGATIVO
EBD (Estación Biológica de Doñana)	Córdoba	Pipistrellus kuhlii	Llanos de la Iglesia, Caja 1FS1004	AND20160518Pku04	18/05/2016	Hembra			NEGATIVO
EBD (Estación Biológica de Doñana)	Córdoba	Pipistrellus kuhlii	Llanos de la Iglesia, Caja 1FS1004	AND20160518Pku05	18/05/2016	Hembra			NEGATIVO
EBD (Estación Biológica de Doñana)	Córdoba	Pipistrellus kuhlii	Llanos de la Iglesia, Caja 1FS1004	AND20160518Pku06	18/05/2016	Hembra			NEGATIVO
EBD (Estación Biológica de Doñana)	Córdoba	Pipistrellus kuhlii	Llanos de la Iglesia, Caja 1FS1004	AND20160518Pku07	18/05/2016	Hembra			NEGATIVO
EBD (Estación Biológica de Doñana)	Córdoba	Pipistrellus kuhlii	Llanos de la Iglesia, Caja 1FS1004	AND20160518Pku08	18/05/2016	Hembra			NEGATIVO
EBD (Estación Biológica de Doñana)	Córdoba	Pipistrellus kuhlii	Llanos de la Iglesia, Caja 1FS1004	AND20160518Pku09	18/05/2016	Hembra			NEGATIVO
EBD (Estación Biológica de Doñana)	Córdoba	Pipistrellus kuhlii	Llanos de la Iglesia, Caja 1FS1004	AND20160518Pku10	18/05/2016	Hembra			NEGATIVO
EBD (Estación Biológica de Doñana)	Córdoba	Pipistrellus kuhlii	Llanos de la Iglesia, Caja 1FS1004	AND20160518Pku11	18/05/2016	Hembra			NEGATIVO
EBD (Estación Biológica de Doñana)	Córdoba	Pipistrellus kuhlii	Llanos de la Iglesia, Caja 1FS1004	AND20160518Pku12	18/05/2016	Hembra			NEGATIVO
EBD (Estación Biológica de Doñana)	Córdoba	Pipistrellus kuhlii	Llanos de la Iglesia, Caja 1FS1004	AND20160518Pku13	18/05/2016	Hembra			NEGATIVO
EBD (Estación Biológica de Doñana)	Córdoba	Pipistrellus kuhlii	Llanos de la Iglesia, Caja 1FS1004	AND20160518Pku14	18/05/2016	Hembra			NEGATIVO
EBD (Estación Biológica de Doñana)	Córdoba	Pipistrellus kuhlii	Llanos de la Iglesia, Caja 1FS1004	AND20160518Pku15	18/05/2016	Hembra			POSITIVO
EBD (Estación Biológica de Doñana)	Córdoba	Pipistrellus kuhlii	Llanos de la Iglesia, Caja 1FS1004	AND20160518Pku16	18/05/2016	Hembra			NEGATIVO
EBD (Estación Biológica de Doñana)	Córdoba	Pipistrellus kuhlii	Llanos de la Iglesia, Caja 1FS1004	AND20160518Pku17	18/05/2016	Hembra			NEGATIVO
EBD (Estación Biológica de Doñana)	Córdoba	Pipistrellus kuhlii	Llanos de la Iglesia, Caja 1FS1005	AND20160518Pku18	19/05/2016	Hembra			NEGATIVO
EBD (Estación Biológica de Doñana)	Córdoba	Pipistrellus kuhlii	Llanos de la Iglesia, Caja 1FS1006	AND20160518Pku19	20/05/2016	Hembra			NEGATIVO
EBD (Estación Biológica de Doñana)	Córdoba	Pipistrellus kuhlii	Llanos de la Iglesia, Caja 1FS1004	AND20160518Pku20	18/05/2016	Hembra			NEGATIVO
EBD (Estación Biológica de Doñana)	Córdoba	Pipistrellus kuhlii	Parcela 2 Caja 2FN3002, Cordoba	AND20160517_2FN3002.1	17/05/2016				NEGATIVO
EBD (Estación Biológica de Doñana)	Córdoba	Pipistrellus kuhlii	Parcela 2 Caja 2FN3002, Cordoba	AND20160517_2FN3002.2	17/05/2016				NEGATIVO
EBD (Estación Biológica de Doñana)	Córdoba	Pipistrellus kuhlii	Parcela 2 Caja 2FN3002, Cordoba	AND20160517_2FN3002.3	17/05/2016				NEGATIVO
EBD (Estación Biológica de Doñana)	Córdoba	Pipistrellus kuhlii	Parcela 2 Caja 1FF0803A, Cordoba	AND20160517_2FN3002.4	17/05/2016				NEGATIVO
EBD (Estación Biológica de Doñana)	Córdoba	Pipistrellus kuhlii	Parcela 2 Caja 1FF0803B, Cordoba	AND20160517_2FN3002.5	17/05/2016				NEGATIVO
EBD (Estación Biológica de Doñana)	Córdoba	Pipistrellus kuhlii	Parcela 2 Caja 1FF0803C, Cordoba	AND20160517_2FN3002.6	17/05/2016				NEGATIVO
EBD (Estación Biológica de Doñana)	Córdoba	Pipistrellus kuhlii	Cerro del Trigo, Caja 1FF1703	AND20160517_2FN3002.7	17/05/2016				NEGATIVO
EBD (Estación Biológica de Doñana)	Córdoba	Pipistrellus kuhlii	Cerro del Trigo, Caja 1FF1703	AND20160517_2FN3002.8	17/05/2016				NEGATIVO
EBD (Estación Biológica de Doñana)	Córdoba	Pipistrellus kuhlii	Cerro del Trigo, Caja 1FF1703	AND20160517_2FN3002.9	17/05/2016				NEGATIVO
EBD (Estación Biológica de Doñana)	Córdoba	Pipistrellus kuhlii	Llanos de la Iglesia, Caja 1FS1004A	AND20160517_2FN3002.10	17/05/2016				NEGATIVO
EBD (Estación Biológica de Doñana)	Córdoba	Pipistrellus kuhlii	Llanos de la Iglesia, Caja 1FS1004B	AND20160517_2FN3002.11	17/05/2016				NEGATIVO
EBD (Estación Biológica de Doñana)	Córdoba	Pipistrellus kuhlii	Llanos de la Iglesia, Caja 1FS1004C	AND20160517_2FN3002.12	17/05/2016				NEGATIVO
UA (Universidad de Alcalá)	Toledo	Pipistrellus pygmaeus	La Puebla de Montalbán	CLM20150617Ppy1X03953	17/06/2015	H			NEGATIVO
UA (Universidad de Alcalá)	Toledo	Pipistrellus pygmaeus	La Puebla de Montalbán	CLM20150617Ppy1X03955	17/06/2015	H			NEGATIVO
UA (Universidad de Alcalá)	Toledo	Pipistrellus pygmaeus	La Puebla de Montalbán	CLM20150617Ppy1X03956	17/06/2015	H			NEGATIVO
UA (Universidad de Alcalá)	Toledo	Pipistrellus pygmaeus	La Puebla de Montalbán	CLM20150617Ppy1X03958	17/06/2015	H			NEGATIVO
UA (Universidad de Alcalá)	Toledo	Pipistrellus pygmaeus	La Puebla de Montalbán	CLM20150617Ppy1X03970	17/06/2015	H			NEGATIVO
UA (Universidad de Alcalá)	Toledo	Pipistrellus pygmaeus	La Puebla de Montalbán	CLM20150617Ppy1X03981	17/06/2015	H			NEGATIVO
UA (Universidad de Alcalá)	Toledo	Pipistrellus pygmaeus	La Puebla de Montalbán	CLM20150617Ppy1X03982	17/06/2015	H			NEGATIVO
UA (Universidad de Alcalá)	Toledo	Pipistrellus pygmaeus	La Puebla de Montalbán	CLM20150617Ppy1X03983	17/06/2015	H			NEGATIVO
UA (Universidad de Alcalá)	Toledo	Pipistrellus pygmaeus	La Puebla de Montalbán	CLM20150617Ppy1X03984	17/06/2015	H			NEGATIVO
UA (Universidad de Alcalá)	Toledo	Pipistrellus pygmaeus	La Puebla de Montalbán	CLM20150617Ppy1X03985	17/06/2015	H			NEGATIVO
UA (Universidad de Alcalá)	Toledo	Pipistrellus pygmaeus	La Puebla de Montalbán	CLM20150617Ppy1X03986	17/06/2015	H			NEGATIVO
UA (Universidad de Alcalá)	Toledo	Pipistrellus pygmaeus	La Puebla de Montalbán	CLM20150617Ppy1X03987	17/06/2015	H			NEGATIVO
UA (Universidad de Alcalá)	Toledo	Pipistrellus pygmaeus	La Puebla de Montalbán	CLM20150617Ppy1X03988	17/06/2015	H			NEGATIVO
UA (Universidad de Alcalá)	Toledo	Pipistrellus pygmaeus	La Puebla de Montalbán	CLM20150617Ppy1X03990	17/06/2015	H			NEGATIVO
UA (Universidad de Alcalá)	Toledo	Pipistrellus pygmaeus	La Puebla de Montalbán	CLM20150617Ppy1X03991	17/06/2015	H			NEGATIVO
UA (Universidad de Alcalá)	Toledo	Pipistrellus pygmaeus	La Puebla de Montalbán	CLM20150617Ppy1X03992	17/06/2015	H			NEGATIVO
UA (Universidad de Alcalá)	Toledo	Pipistrellus pygmaeus	La Puebla de Montalbán	CLM20150617Ppy1X03995	17/06/2015	H			NEGATIVO
UA (Universidad de Alcalá)	Toledo	Pipistrellus pygmaeus	La Puebla de Montalbán	CLM20150617Ppy1X03996	17/06/2015	H			NEGATIVO
UA (Universidad de Alcalá)	Toledo	Pipistrellus pygmaeus	La Puebla de Montalbán	CLM20150617Ppy1X03997	17/06/2015	H			NEGATIVO
UA (Universidad de Alcalá)	Toledo	Pipistrellus pygmaeus	La Puebla de Montalbán	CLM20150617Ppy1X03998	17/06/2015	H			NEGATIVO
UA (Universidad de Alcalá)	Toledo	Pipistrellus pygmaeus	La Puebla de Montalbán	CLM20150617Ppy1X03999	17/06/2015	H			NEGATIVO
UA (Universidad de Alcalá)	Guadalajara	Pipistrellus pygmaeus	Mazuecos	CLM20150723Ppy1X03962	23/07/2015	H			NEGATIVO
UA (Universidad de Alcalá)	Guadalajara	Pipistrellus pygmaeus	Mazuecos	CLM20150723Ppy1X03963	23/07/2015	H			NEGATIVO
UA (Universidad de Alcalá)	Guadalajara	Pipistrellus pygmaeus	Mazuecos	CLM20150723Ppy1X03964	23/07/2015	H			NEGATIVO
UA (Universidad de Alcalá)	Guadalajara	Pipistrellus pygmaeus	Mazuecos	CLM20150723Ppy1X03965	23/07/2015	H			NEGATIVO
UA (Universidad de Alcalá)	Guadalajara	Pipistrellus pygmaeus	Mazuecos	CLM20150723Ppy1X03966	23/07/2015	H			NEGATIVO
UA (Universidad de Alcalá)	Guadalajara	Pipistrellus pygmaeus	Mazuecos	CLM20150723Ppy1X03967	23/07/2015	H			NEGATIVO
UA (Universidad de Alcalá)	Guadalajara	Pipistrellus pygmaeus	Mazuecos	CLM20150723Ppy1X03968	23/07/2015	H			NEGATIVO
UA (Universidad de Alcalá)	Guadalajara	Pipistrellus pygmaeus	Mazuecos	CLM20150723Ppy1X03969	23/07/2015	H			NEGATIVO
UA (Universidad de Alcalá)	Guadalajara	Pipistrellus pygmaeus	Mazuecos	CLM20150723Ppy1X03971	23/07/2015	H			NEGATIVO
UA (Universidad de Alcalá)	Guadalajara	Pipistrellus pygmaeus	Mazuecos	CLM20150723Ppy1X03972	23/07/2015	M			NEGATIVO
UA (Universidad de Alcalá)	Guadalajara	Pipistrellus pygmaeus	Mazuecos	CLM20150723Ppy1X03973	23/07/2015	M			NEGATIVO
UA (Universidad de Alcalá)	Guadalajara	Pipistrellus pygmaeus	Mazuecos	CLM20150723Ppy1X03974	23/07/2015	H			NEGATIVO
UA (Universidad de Alcalá)	Guadalajara	Pipistrellus pygmaeus	Mazuecos	CLM20150723Ppy1X03975	23/07/2015	H			NEGATIVO
UA (Universidad de Alcalá)	Guadalajara	Pipistrellus pygmaeus	Mazuecos	CLM20150723Ppy1X03976	23/07/2015	H			NEGATIVO
UA (Universidad de Alcalá)	Guadalajara	Pipistrellus pygmaeus	Mazuecos	CLM20150723Ppy1X03978	23/07/2015	H			NEGATIVO
UA (Universidad de Alcalá)	Guadalajara	Pipistrellus pygmaeus	Mazuecos	CLM20150723Ppy1X03979	23/07/2015	H			NEGATIVO
UA (Universidad de Alcalá)	Guadalajara	Pipistrellus pygmaeus	Mazuecos	CLM20150723Ppy1X03993	23/07/2015	H			NEGATIVO
UA (Universidad de Alcalá)	Guadalajara	Pipistrellus pygmaeus	Mazuecos	CLM20150723Ppy1X03994	23/07/2015	H			NEGATIVO
UA (Universidad de Alcalá)	Madrid	Pipistrellus pygmaeus	Chinchón	CM20150914Ppy1X03903	14/09/2015	H			NEGATIVO
UA (Universidad de Alcalá)	Madrid	Pipistrellus pygmaeus	Chinchón	CM20150914Ppy1X03909	14/09/2015	H			NEGATIVO
UA (Universidad de Alcalá)	Madrid	Pipistrellus pygmaeus	Chinchón	CM20150914Ppy1X03934	14/09/2015	H			NEGATIVO
UA (Universidad de Alcalá)	Madrid	Pipistrellus pygmaeus	Chinchón	CM20150914Ppy1X03935	14/09/2015	H			NEGATIVO
UA (Universidad de Alcalá)	Madrid	Pipistrellus pygmaeus	Chinchón	CM20150914Ppy1X03938	14/09/2015	H			NEGATIVO
UA (Universidad de Alcalá)	Madrid	Pipistrellus pygmaeus	Chinchón	CM20150914Ppy1X03939	14/09/2015	H			NEGATIVO
UA (Universidad de Alcalá)	Madrid	Pipistrellus pygmaeus	Chinchón	CM20150914Ppy1X03940	14/09/2015	M			NEGATIVO
UA (Universidad de Alcalá)	Madrid	Pipistrellus pygmaeus	Chinchón	CM20150914Ppy1X03941	14/09/2015	M			NEGATIVO
UA (Universidad de Alcalá)	Madrid	Pipistrellus pygmaeus	Chinchón	CM20150914Ppy1X03942	14/09/2015	M			NEGATIVO
UA (Universidad de Alcalá)	Madrid	Pipistrellus pygmaeus	Chinchón	CM20150914Ppy1X03943	14/09/2015	H			NEGATIVO
UA (Universidad de Alcalá)	Madrid	Pipistrellus pygmaeus	Chinchón	CM20150914Ppy1X03944	14/09/2015	H			NEGATIVO
UA (Universidad de Alcalá)	Madrid	Pipistrellus pygmaeus	Chinchón	CM20150914Ppy1X03945	14/09/2015	H			NEGATIVO
UA (Universidad de Alcalá)	Madrid	Pipistrellus pygmaeus	Chinchón	CM20150914Ppy1X03946	14/09/2015	H			NEGATIVO
UA (Universidad de Alcalá)	Madrid	Pipistrellus pygmaeus	Chinchón	CM20150914Ppy1X03947	14/09/2015	H			NEGATIVO
UA (Universidad de Alcalá)	Madrid	Pipistrellus pygmaeus	Chinchón	CM20150914Ppy1X03948	14/09/2015	H			NEGATIVO
UA (Universidad de Alcalá)	Madrid	Pipistrellus pygmaeus	Chinchón	CM20150914Ppy1X03949	14/09/2015	H			NEGATIVO
UA (Universidad de Alcalá)	Madrid	Pipistrellus pygmaeus	Chinchón	CM20150914Ppy1X03950	14/09/2015	H			NEGATIVO
UA (Universidad de Alcalá)	Madrid	Pipistrellus pygmaeus	Chinchón	CM20150914Ppy1X03957	14/09/2015	H			NEGATIVO
UA (Universidad de Alcalá)	Madrid	Pipistrellus pipistrellus	El Escorial	CM20160526Ppi1X04410	26/05/2016	H			NEGATIVO
UA (Universidad de Alcalá)	Madrid	Pipistrellus pipistrellus	El Escorial	CM20160526Ppi1X04412	26/05/2016	H			NEGATIVO
UA (Universidad de Alcalá)	Madrid	Pipistrellus pipistrellus	El Escorial	CM20160526Ppi1X04414	26/05/2016	H			NEGATIVO
UA (Universidad de Alcalá)	Madrid	Pipistrellus pipistrellus	El Escorial	CM20160526Ppi1X04415	26/05/2016	H			NEGATIVO
UA (Universidad de Alcalá)	Madrid	Pipistrellus pipistrellus	El Escorial	CM20160526Ppi1X04416	26/05/2016	H			NEGATIVO
UA (Universidad de Alcalá)	Madrid	Pipistrellus pipistrellus	El Escorial	CM20160526Ppi1X04417	26/05/2016	H			NEGATIVO
UA (Universidad de Alcalá)	Madrid	Pipistrellus pipistrellus	El Escorial	CM20160526Ppi1X04418	26/05/2016	H			NEGATIVO
UA (Universidad de Alcalá)	Madrid	Pipistrellus pipistrellus	El Escorial	CM20160526Ppi1X04419	26/05/2016	H			NEGATIVO
UA (Universidad de Alcalá)	Madrid	Pipistrellus pipistrellus	El Escorial	CM20160526Ppi1X04420	26/05/2016	H			NEGATIVO
UA (Universidad de Alcalá)	Madrid	Pipistrellus pipistrellus	El Escorial	CM20160526Ppi1X04421	26/05/2016	H			NEGATIVO
UA (Universidad de Alcalá)	Madrid	Pipistrellus pipistrellus	El Escorial	CM20160526Ppi1X04422	26/05/2016	H			NEGATIVO
UA (Universidad de Alcalá)	Madrid	Pipistrellus pipistrellus	El Escorial	CM20160526Ppi1X04423	26/05/2016	H			NEGATIVO
UA (Universidad de Alcalá)	Madrid	Pipistrellus pipistrellus	El Escorial	CM20160526Ppi1X04431	26/05/2016	H			NEGATIVO
UA (Universidad de Alcalá)	Madrid	Pipistrellus pipistrellus	El Escorial	CM20160526Ppi1X04435	26/05/2016	H			NEGATIVO
UA (Universidad de Alcalá)	Madrid	Pipistrellus pipistrellus	El Escorial	CM20160526Ppi1X04436	26/05/2016	H			NEGATIVO
UA (Universidad de Alcalá)	Madrid	Pipistrellus pipistrellus	El Escorial	CM20160526Ppi1X04438	26/05/2016	H			NEGATIVO
UA (Universidad de Alcalá)	Madrid	Pipistrellus pipistrellus	El Escorial	CM20160526Ppi1X04439	26/05/2016	H			NEGATIVO
UA (Universidad de Alcalá)	Madrid	Pipistrellus pipistrellus	El Escorial	CM20160526Ppi1X04440	26/05/2016	H			NEGATIVO
UA (Universidad de Alcalá)	Madrid	Pipistrellus pipistrellus	El Escorial	CM20160526Ppi1X04446	26/05/2016	H			NEGATIVO
UA (Universidad de Alcalá)	Madrid	Pipistrellus pipistrellus	El Escorial	CM20160526Ppi1X04447	26/05/2016	H			NEGATIVO
UA (Universidad de Alcalá)	Madrid	Pipistrellus pipistrellus	El Escorial	CM20160526Ppi1X04448	26/05/2016	H			NEGATIVO
UA (Universidad de Alcalá)	Madrid	Pipistrellus pipistrellus	El Escorial	CM20160526Ppi1X04449	26/05/2016	H			NEGATIVO
UA (Universidad de Alcalá)	Madrid	Pipistrellus pipistrellus	El Escorial	CM20160216Ppi1X04450	26/05/2016	H			NEGATIVO
UA (Universidad de Alcalá)	Ciudad Real	Pipistrellus pygmaeus	Rebollar, Fuencaliente	CLM20160527Ppy1X04441	27/05/2016	H			NEGATIVO
UA (Universidad de Alcalá)	Ciudad Real	Pipistrellus pygmaeus	Rebollar, Fuencaliente	CLM20160527Ppy1X04442	27/05/2016	H			NEGATIVO
UA (Universidad de Alcalá)	Ciudad Real	Pipistrellus pygmaeus	Rebollar, Fuencaliente	CLM20160527Ppy1X04443	27/05/2016	H			NEGATIVO
UA (Universidad de Alcalá)	Ciudad Real	Pipistrellus pygmaeus	Rebollar, Fuencaliente	CLM20160527Ppy1X04444	27/05/2016	H			NEGATIVO
UA (Universidad de Alcalá)	Ciudad Real	Pipistrellus pygmaeus	Rebollar, Fuencaliente	CLM20160527Ppy1X04445	27/05/2016	H			NEGATIVO
UA (Universidad de Alcalá)	Ciudad Real	Pipistrellus pygmaeus	Rebollar, Fuencaliente	CLM20160527Ppy1X04507	27/05/2016	H			NEGATIVO
UA (Universidad de Alcalá)	Ciudad Real	Pipistrellus pygmaeus	Rebollar, Fuencaliente	CLM20160527Ppy1X04508	27/05/2016	H			NEGATIVO
UA (Universidad de Alcalá)	Ciudad Real	Pipistrellus pygmaeus	Rebollar, Fuencaliente	CLM20160527Ppy1X04509	27/05/2016	H			NEGATIVO
UA (Universidad de Alcalá)	Ciudad Real	Pipistrellus pygmaeus	Rebollar, Fuencaliente	CLM20160527Ppy1X04510	27/05/2016	H			NEGATIVO
UA (Universidad de Alcalá)	Ciudad Real	Pipistrellus pygmaeus	Rebollar, Fuencaliente	CLM20160527Ppy1X04512	27/05/2016	H			NEGATIVO
UA (Universidad de Alcalá)	Ciudad Real	Pipistrellus pygmaeus	Rebollar, Fuencaliente	CLM20160527Ppy1X04513	27/05/2016	H			NEGATIVO
UA (Universidad de Alcalá)	Ciudad Real	Pipistrellus pygmaeus	Rebollar, Fuencaliente	CLM20160527Ppy1X04514	27/05/2016	H			NEGATIVO
UA (Universidad de Alcalá)	Ciudad Real	Pipistrellus pygmaeus	Rebollar, Fuencaliente	CLM20160527Ppy1X04532	27/05/2016	H			NEGATIVO
UA (Universidad de Alcalá)	Ciudad Real	Pipistrellus pygmaeus	Rebollar, Fuencaliente	CLM20160527Ppy1X04539	27/05/2016	H			NEGATIVO
UA (Universidad de Alcalá)	Ciudad Real	Pipistrellus pygmaeus	Rebollar, Fuencaliente	CLM20160527Ppy1X04541	27/05/2016	H			NEGATIVO
UA (Universidad de Alcalá)	Ciudad Real	Pipistrellus pygmaeus	Rebollar, Fuencaliente	CLM20160527Ppy1X04542	27/05/2016	H			NEGATIVO
UA (Universidad de Alcalá)	Ciudad Real	Pipistrellus pygmaeus	Rebollar, Fuencaliente	CLM20160527Ppy1X04543	27/05/2016	H			NEGATIVO
UA (Universidad de Alcalá)	Ciudad Real	Pipistrellus pygmaeus	Rebollar, Fuencaliente	CLM20160527Ppy1X04544	27/05/2016	H			NEGATIVO
UA (Universidad de Alcalá)	Ciudad Real	Pipistrellus pygmaeus	Rebollar, Fuencaliente	CLM20160527Ppy1X04545	27/05/2016	H			NEGATIVO
UA (Universidad de Alcalá)	Ciudad Real	Pipistrellus pygmaeus	Rebollar, Fuencaliente	CLM20160527Ppy2X25571	27/05/2016	H			NEGATIVO
UA (Universidad de Alcalá)	Ciudad Real	Pipistrellus kuhlii	Rebollar, Fuencaliente	CLM20160527Pku2X25572	27/05/2016	H			NEGATIVO
UA (Universidad de Alcalá)	Ciudad Real	Pipistrellus kuhlii	Rebollar, Fuencaliente	CLM20160527Pku2X25573	27/05/2016	H			NEGATIVO
UA (Universidad de Alcalá)	Ciudad Real	Pipistrellus kuhlii	Rebollar, Fuencaliente	CLM20160527Pku2X25574	27/05/2016	H			NEGATIVO
UA (Universidad de Alcalá)	Ciudad Real	Pipistrellus kuhlii	Rebollar, Fuencaliente	CLM20160527Pku2X25575	27/05/2016	H			NEGATIVO
UA (Universidad de Alcalá)	Ciudad Real	Pipistrellus kuhlii	Rebollar, Fuencaliente	CLM20160527Pku2X25576	27/05/2016	H			NEGATIVO
UA (Universidad de Alcalá)	Ciudad Real	Pipistrellus kuhlii	Rebollar, Fuencaliente	CLM20160527Pku2X25577	27/05/2016	H			NEGATIVO
UA (Universidad de Alcalá)	Ciudad Real	Pipistrellus kuhlii	Rebollar, Fuencaliente	CLM20160527Pku2X25578	27/05/2016	H			NEGATIVO
UA (Universidad de Alcalá)	Ciudad Real	Pipistrellus kuhlii	Rebollar, Fuencaliente	CLM20160527Pku2X25579	27/05/2016	H			NEGATIVO
UA (Universidad de Alcalá)	Ciudad Real	Pipistrellus kuhlii	Rebollar, Fuencaliente	CLM20160527Pku2X25580	27/05/2016	H			NEGATIVO
UA (Universidad de Alcalá)	Ciudad Real	Pipistrellus kuhlii	Rebollar, Fuencaliente	CLM20160527Pku2X25581	27/05/2016	H			NEGATIVO
UA (Universidad de Alcalá)	Ciudad Real	Pipistrellus kuhlii	Rebollar, Fuencaliente	CLM20160527Pku2X25582	27/05/2016	H			NEGATIVO
UA (Universidad de Alcalá)	Ciudad Real	Pipistrellus kuhlii	Rebollar, Fuencaliente	CLM20160527Pku2X25583	27/05/2016	H			NEGATIVO
UA (Universidad de Alcalá)	Ciudad Real	Pipistrellus kuhlii	Rebollar, Fuencaliente	CLM20160527Pku2X25584	27/05/2016	H			NEGATIVO
UA (Universidad de Alcalá)	Ciudad Real	Pipistrellus kuhlii	Rebollar, Fuencaliente	CLM20160527Pku2X25585	27/05/2016	H			NEGATIVO
UA (Universidad de Alcalá)	Ciudad Real	Pipistrellus kuhlii	Rebollar, Fuencaliente	CLM20160527Pku2X21399	27/05/2016	H			NEGATIVO
UA (Universidad de Alcalá)	Ciudad Real	Pipistrellus kuhlii	Rebollar, Fuencaliente	CLM20160527Pku2X25253	27/05/2016	H			NEGATIVO
UA (Universidad de Alcalá)	Ciudad Real	Pipistrellus kuhlii	Rebollar, Fuencaliente	CLM20160527Pku2X25258	27/05/2016	H			NEGATIVO
UA (Universidad de Alcalá)	Ciudad Real	Pipistrellus kuhlii	Rebollar, Fuencaliente	CLM20160527Pku2X25259	27/05/2016	H			NEGATIVO
UA (Universidad de Alcalá)	Ciudad Real	Pipistrellus kuhlii	Rebollar, Fuencaliente	CLM20160527Pku2X25267	27/05/2016	H			NEGATIVO
UA (Universidad de Alcalá)	Ciudad Real	Pipistrellus kuhlii	Rebollar, Fuencaliente	CLM20160527Pku2X25273	27/05/2016	H			NEGATIVO
UA (Universidad de Alcalá)	Ciudad Real	Pipistrellus kuhlii	Rebollar, Fuencaliente	CLM20160527Pku2X25275	27/05/2016	H			NEGATIVO
UA (Universidad de Alcalá)	Ciudad Real	Pipistrellus kuhlii	Rebollar, Fuencaliente	CLM20160527Pku2X25280	27/05/2016	H			NEGATIVO
UA (Universidad de Alcalá)	Ciudad Real	Pipistrellus kuhlii	Rebollar, Fuencaliente	CLM20160527Pku2X25473	27/05/2016	H			NEGATIVO
UA (Universidad de Alcalá)	Ciudad Real	Pipistrellus kuhlii	Pinar, Fuencaliente	CLM20160528Pku2X25587	28/05/2016	H			NEGATIVO
UA (Universidad de Alcalá)	Ciudad Real	Pipistrellus kuhlii	Pinar, Fuencaliente	CLM20160528Pku2X25588	28/05/2016	H			NEGATIVO
UA (Universidad de Alcalá)	Ciudad Real	Pipistrellus kuhlii	Pinar, Fuencaliente	CLM20160528Pku2X25589	28/05/2016	H			NEGATIVO
UA (Universidad de Alcalá)	Ciudad Real	Pipistrellus kuhlii	Pinar, Fuencaliente	CLM20160528Pku2X25590	28/05/2016	H			NEGATIVO
UA (Universidad de Alcalá)	Ciudad Real	Pipistrellus kuhlii	Pinar, Fuencaliente	CLM20160528Pku2X25591	28/05/2016	H			NEGATIVO
UA (Universidad de Alcalá)	Ciudad Real	Pipistrellus kuhlii	Pinar, Fuencaliente	CLM20160528Pku2X25592	28/05/2016	H			NEGATIVO
UA (Universidad de Alcalá)	Ciudad Real	Pipistrellus kuhlii	Pinar, Fuencaliente	CLM20160528Pku2X25593	28/05/2016	H			NEGATIVO
UA (Universidad de Alcalá)	Ciudad Real	Pipistrellus kuhlii	Pinar, Fuencaliente	CLM20160528Pku2X25758	28/05/2016	H			NEGATIVO
UA (Universidad de Alcalá)	Ciudad Real	Pipistrellus kuhlii	Pinar, Fuencaliente	CLM20160528Pku2X25759	28/05/2016	H			NEGATIVO
UA (Universidad de Alcalá)	Ciudad Real	Pipistrellus kuhlii	Pinar, Fuencaliente	CLM20160528Pku2X25760	28/05/2016	H			NEGATIVO
UA (Universidad de Alcalá)	Ciudad Real	Pipistrellus kuhlii	Pinar, Fuencaliente	CLM20160528Pku2X25761	28/05/2016	H			NEGATIVO
UA (Universidad de Alcalá)	Ciudad Real	Pipistrellus kuhlii	Pinar, Fuencaliente	CLM20160528Pku2X25762	28/05/2016	H			NEGATIVO
UA (Universidad de Alcalá)	Ciudad Real	Pipistrellus kuhlii	Pinar, Fuencaliente	CLM20160528Pku2X25763	28/05/2016	H			NEGATIVO
UA (Universidad de Alcalá)	Ciudad Real	Pipistrellus kuhlii	Pinar, Fuencaliente	CLM20160528Pku2X25765	28/05/2016	H			NEGATIVO
UA (Universidad de Alcalá)	Ciudad Real	Pipistrellus kuhlii	Brazatortas	CLM20160529Pku2X25602	29/05/2016	H			NEGATIVO
UA (Universidad de Alcalá)	Ciudad Real	Pipistrellus kuhlii	Brazatortas	CLM20160529Pku2X25603	29/05/2016	H			NEGATIVO
UA (Universidad de Alcalá)	Ciudad Real	Pipistrellus kuhlii	Brazatortas	CLM20160529Pku2X25604	29/05/2016	H			NEGATIVO
UA (Universidad de Alcalá)	Ciudad Real	Pipistrellus kuhlii	Brazatortas	CLM20160529Pku2X25605	29/05/2016	H			NEGATIVO
UA (Universidad de Alcalá)	Ciudad Real	Pipistrellus kuhlii	Brazatortas	CLM20160529Pku2X25606	29/05/2016	H			NEGATIVO
UA (Universidad de Alcalá)	Ciudad Real	Pipistrellus kuhlii	Brazatortas	CLM20160529Pku2X25607	29/05/2016	H			NEGATIVO
UA (Universidad de Alcalá)	Ciudad Real	Pipistrellus kuhlii	Brazatortas	CLM20160529Pku2X25608	29/05/2016	H			NEGATIVO
UA (Universidad de Alcalá)	Ciudad Real	Pipistrellus kuhlii	Brazatortas	CLM20160529Pku2X25609	29/05/2016	H			NEGATIVO
UA (Universidad de Alcalá)	Ciudad Real	Pipistrellus kuhlii	Brazatortas	CLM20160529Pku2X25610	29/05/2016	H			NEGATIVO
UA (Universidad de Alcalá)	Ciudad Real	Pipistrellus kuhlii	Brazatortas	CLM20160529Pku2X25611	29/05/2016	H			NEGATIVO
UA (Universidad de Alcalá)	Ciudad Real	Pipistrellus kuhlii	Brazatortas	CLM20160529Pku2X25612	29/05/2016	H			NEGATIVO
UA (Universidad de Alcalá)	Ciudad Real	Pipistrellus kuhlii	Brazatortas	CLM20160529Pku2X25613	29/05/2016	H			NEGATIVO
UA (Universidad de Alcalá)	Ciudad Real	Pipistrellus kuhlii	Brazatortas	CLM20160529Pku2X25614	29/05/2016	H			NEGATIVO
UA (Universidad de Alcalá)	Ciudad Real	Pipistrellus kuhlii	Brazatortas	CLM20160529Pku2X25615	29/05/2016	H			NEGATIVO
UA (Universidad de Alcalá)	Ciudad Real	Pipistrellus kuhlii	Brazatortas	CLM20160529Pku2X25616	29/05/2016	H			NEGATIVO
UA (Universidad de Alcalá)	Ciudad Real	Pipistrellus kuhlii	Brazatortas	CLM20160529Pku2X25617	29/05/2016	H			NEGATIVO
UA (Universidad de Alcalá)	Ciudad Real	Pipistrellus kuhlii	Brazatortas	CLM20160529Pku2X25794	29/05/2016	H			NEGATIVO
UA (Universidad de Alcalá)	Ciudad Real	Pipistrellus kuhlii	Brazatortas	CLM20160529Pku2X25795	29/05/2016	H			NEGATIVO
UA (Universidad de Alcalá)	Ciudad Real	Pipistrellus kuhlii	Brazatortas	CLM20160529Pku2X25796	29/05/2016	H			NEGATIVO
UA (Universidad de Alcalá)	Ciudad Real	Pipistrellus kuhlii	Brazatortas	CLM20160529Pku2X25797	29/05/2016	H			NEGATIVO
UA (Universidad de Alcalá)	Ciudad Real	Pipistrellus kuhlii	Brazatortas	CLM20160529Pku2X25798	29/05/2016	H			NEGATIVO
UA (Universidad de Alcalá)	Ciudad Real	Pipistrellus kuhlii	Brazatortas	CLM20160529Pku2X25799	29/05/2016	H			NEGATIVO
UA (Universidad de Alcalá)	Ciudad Real	Pipistrellus kuhlii	Brazatortas	CLM20160529Pku2X25800	29/05/2016	H			NEGATIVO
UA (Universidad de Alcalá)	Madrid	Pipistrellus pygmaeus	Alcalá de Henares	CM20160616Ppy1X04551	16/06/2016	H			NEGATIVO
UA (Universidad de Alcalá)	Madrid	Pipistrellus pygmaeus	Alcalá de Henares	CM20160616Ppy1X04552	16/06/2016	H			NEGATIVO
UA (Universidad de Alcalá)	Madrid	Pipistrellus pygmaeus	Alcalá de Henares	CM20160616Ppy1X04553	16/06/2016	H			NEGATIVO
UA (Universidad de Alcalá)	Madrid	Pipistrellus pygmaeus	Alcalá de Henares	CM20160616Ppy1X04554	16/06/2016	H			NEGATIVO
UA (Universidad de Alcalá)	Madrid	Pipistrellus pygmaeus	Alcalá de Henares	CM20160616Ppy1X04555	16/06/2016	H			NEGATIVO
UA (Universidad de Alcalá)	Madrid	Pipistrellus pygmaeus	Alcalá de Henares	CM20160616Ppy1X04556	16/06/2016	H			NEGATIVO
UA (Universidad de Alcalá)	Madrid	Pipistrellus pygmaeus	Alcalá de Henares	CM20160616Ppy1X04557	16/06/2016	H			NEGATIVO
UA (Universidad de Alcalá)	Madrid	Pipistrellus pygmaeus	Alcalá de Henares	CM20160616Ppy1X04558	16/06/2016	H			NEGATIVO
UA (Universidad de Alcalá)	Madrid	Pipistrellus pygmaeus	Alcalá de Henares	CM20160616Ppy1X04559	16/06/2016	H			NEGATIVO
UA (Universidad de Alcalá)	Madrid	Pipistrellus pygmaeus	Alcalá de Henares	CM20160616Ppy1X04560	16/06/2016	H			NEGATIVO
UA (Universidad de Alcalá)	Madrid	Pipistrellus pygmaeus	Alcalá de Henares	CM20160616Ppy1X04561	16/06/2016	H			NEGATIVO
UA (Universidad de Alcalá)	Madrid	Pipistrellus pygmaeus	Alcalá de Henares	CM20160616Ppy1X04562	16/06/2016	H			NEGATIVO
UA (Universidad de Alcalá)	Madrid	Pipistrellus pygmaeus	Alcalá de Henares	CM20160616Ppy1X04563	16/06/2016	H			NEGATIVO
UA (Universidad de Alcalá)	Madrid	Pipistrellus pygmaeus	Alcalá de Henares	CM20160616Ppy1X04564	16/06/2016	H			NEGATIVO
UA (Universidad de Alcalá)	Madrid	Pipistrellus pygmaeus	Alcalá de Henares	CM20160616Ppy1X04565	16/06/2016	H			NEGATIVO
UA (Universidad de Alcalá)	Madrid	Pipistrellus pygmaeus	Alcalá de Henares	CM20160616Ppy1X04566	16/06/2016	H			NEGATIVO
UA (Universidad de Alcalá)	Madrid	Pipistrellus pygmaeus	Alcalá de Henares	CM20160616Ppy1X04567	16/06/2016	H			NEGATIVO
UA (Universidad de Alcalá)	Madrid	Pipistrellus pygmaeus	Alcalá de Henares	CM20160616Ppy1X04568	16/06/2016	H			NEGATIVO
UA (Universidad de Alcalá)	Madrid	Pipistrellus pygmaeus	Alcalá de Henares	CM20160616Ppy1X04569	16/06/2016	H			NEGATIVO
UA (Universidad de Alcalá)	Madrid	Pipistrellus pygmaeus	Alcalá de Henares	CM20160616Ppy1X04570	16/06/2016	H			NEGATIVO
UA (Universidad de Alcalá)	Madrid	Pipistrellus kuhlii	Alcalá de Henares	CM20160616Pku2X26001	16/06/2016	H			NEGATIVO
UA (Universidad de Alcalá)	Madrid	Pipistrellus kuhlii	Alcalá de Henares	CM20160616Pku2X26002	16/06/2016	H			NEGATIVO
UA (Universidad de Alcalá)	Madrid	Pipistrellus kuhlii	Alcalá de Henares	CM20160616Pku2X26003	16/06/2016	H			NEGATIVO
UA (Universidad de Alcalá)	Madrid	Pipistrellus kuhlii	Alcalá de Henares	CM20160616Pku2X26004	16/06/2016	H			NEGATIVO
UA (Universidad de Alcalá)	Madrid	Pipistrellus kuhlii	Alcalá de Henares	CM20160616Pku2X26005	16/06/2016	H			NEGATIVO
UA (Universidad de Alcalá)	Madrid	Pipistrellus kuhlii	Alcalá de Henares	CM20160616Pku2X26006	16/06/2016	H			NEGATIVO
UA (Universidad de Alcalá)	Madrid	Pipistrellus kuhlii	Alcalá de Henares	CM20160616Pku2X26007	16/06/2016	H			NEGATIVO
UA (Universidad de Alcalá)	Madrid	Pipistrellus kuhlii	Alcalá de Henares	CM20160616Pku2X26008	16/06/2016	H			NEGATIVO
UA (Universidad de Alcalá)	Madrid	Pipistrellus kuhlii	Alcalá de Henares	CM20160616Pku2X26009	16/06/2016	H			NEGATIVO
UA (Universidad de Alcalá)	Madrid	Pipistrellus kuhlii	Alcalá de Henares	CM20160616Pku2X26010	16/06/2016	H			NEGATIVO
UA (Universidad de Alcalá)	Madrid	Pipistrellus kuhlii	Alcalá de Henares	CM20160616Pku2X26011	16/06/2016	H			NEGATIVO
UA (Universidad de Alcalá)	Madrid	Pipistrellus kuhlii	Alcalá de Henares	CM20160616Pku2X26012	16/06/2016	H			NEGATIVO
UA (Universidad de Alcalá)	Madrid	Pipistrellus kuhlii	Alcalá de Henares	CM20160616Pku2X26013	16/06/2016	H			NEGATIVO
UA (Universidad de Alcalá)	Madrid	Pipistrellus kuhlii	Alcalá de Henares	CM20160616Pku2X26014	16/06/2016	H			NEGATIVO
UA (Universidad de Alcalá)	Madrid	Pipistrellus kuhlii	Alcalá de Henares	CM20160616Pku2X26015	16/06/2016	H			NEGATIVO
UA (Universidad de Alcalá)	Madrid	Pipistrellus kuhlii	Alcalá de Henares	CM20160616Pku2X26016	16/06/2016	H			NEGATIVO
UA (Universidad de Alcalá)	Madrid	Pipistrellus kuhlii	Alcalá de Henares	CM20160616Pku2X26017	16/06/2016	H			NEGATIVO
UA (Universidad de Alcalá)	Madrid	Pipistrellus kuhlii	Alcalá de Henares	CM20160616Pku2X26018	16/06/2016	H			NEGATIVO
UA (Universidad de Alcalá)	Madrid	Pipistrellus kuhlii	Alcalá de Henares	CM20160616Pku2X26019	16/06/2016	H			NEGATIVO
UA (Universidad de Alcalá)	Madrid	Pipistrellus kuhlii	Alcalá de Henares	CM20160616Pku2X26020	16/06/2016	H			NEGATIVO
EBD (Estación Biológica de Doñana)	Sevilla	Pipistrellus pygmaeus	Museo Arqueologico, Sevilla	AND20160621Ppy1	21/06/2016	Hembra			NEGATIVO
EBD (Estación Biológica de Doñana)	Sevilla	Pipistrellus pygmaeus	Museo Arqueologico, Sevilla	AND20160621Ppy2	21/06/2016	Hembra			NEGATIVO
EBD (Estación Biológica de Doñana)	Sevilla	Pipistrellus pygmaeus	Museo Arqueologico, Sevilla	AND20160621Ppy3	21/06/2016	Hembra			NEGATIVO
EBD (Estación Biológica de Doñana)	Sevilla	Pipistrellus pygmaeus	Museo Arqueologico, Sevilla	AND20160621Ppy4	21/06/2016	Hembra			NEGATIVO
EBD (Estación Biológica de Doñana)	Sevilla	Pipistrellus pygmaeus	Museo Arqueologico, Sevilla	AND20160621Ppy5	21/06/2016	Hembra			NEGATIVO
EBD (Estación Biológica de Doñana)	Sevilla	Pipistrellus pygmaeus	Museo Arqueologico, Sevilla	AND20160621Ppy6	21/06/2016	Hembra			NEGATIVO
EBD (Estación Biológica de Doñana)	Sevilla	Pipistrellus pygmaeus	Museo Arqueologico, Sevilla	AND20160621Ppy7	21/06/2016	Hembra			NEGATIVO
EBD (Estación Biológica de Doñana)	Sevilla	Pipistrellus pygmaeus	Museo Arqueologico, Sevilla	AND20160621Ppy8	21/06/2016	Hembra			NEGATIVO
EBD (Estación Biológica de Doñana)	Sevilla	Pipistrellus pygmaeus	Museo Arqueologico, Sevilla	AND20160621Ppy9	21/06/2016	Hembra			NEGATIVO
EBD (Estación Biológica de Doñana)	Sevilla	Pipistrellus pygmaeus	Museo Arqueologico, Sevilla	AND20160621Ppy10	21/06/2016	Hembra			NEGATIVO
EBD (Estación Biológica de Doñana)	Sevilla	Pipistrellus pygmaeus	Museo Arqueologico, Sevilla	AND20160621Ppy11	21/06/2016	Hembra			NEGATIVO
EBD (Estación Biológica de Doñana)	Sevilla	Pipistrellus pygmaeus	Museo Arqueologico, Sevilla	AND20160621Ppy12	21/06/2016	Hembra			NEGATIVO
EBD (Estación Biológica de Doñana)	Sevilla	Pipistrellus pygmaeus	Museo Arqueologico, Sevilla	AND20160621Ppy13	21/06/2016	Hembra			NEGATIVO
EBD (Estación Biológica de Doñana)	Sevilla	Pipistrellus pygmaeus	Museo Arqueologico, Sevilla	AND20160621Ppy14	21/06/2016	Hembra			NEGATIVO
EBD (Estación Biológica de Doñana)	Sevilla	Pipistrellus pygmaeus	Museo Arqueologico, Sevilla	AND20160621Ppy15	21/06/2016	Hembra			NEGATIVO
EBD (Estación Biológica de Doñana)	Sevilla	Pipistrellus pygmaeus	Museo Arqueologico, Sevilla	AND20160621Ppy16	21/06/2016	Hembra			NEGATIVO
EBD (Estación Biológica de Doñana)	Sevilla	Pipistrellus pygmaeus	Museo Arqueologico, Sevilla	AND20160621Ppy17	21/06/2016	Hembra			NEGATIVO
EBD (Estación Biológica de Doñana)	Sevilla	Pipistrellus pygmaeus	Museo Arqueologico, Sevilla	AND20160621Ppy18	21/06/2016	Hembra			NEGATIVO
EBD (Estación Biológica de Doñana)	Sevilla	Pipistrellus pygmaeus	Museo Arqueologico, Sevilla	AND20160621Ppy19	21/06/2016	Hembra			NEGATIVO
EBD (Estación Biológica de Doñana)	Sevilla	Pipistrellus pygmaeus	Museo Arqueologico, Sevilla	AND20160621Ppy20	21/06/2016	Hembra			NEGATIVO
EBD (Estación Biológica de Doñana)	Sevilla	Pipistrellus pygmaeus	Museo Arqueologico, Sevilla	AND20160621Ppy21	21/06/2016	Hembra			NEGATIVO
EBD (Estación Biológica de Doñana)	Sevilla	Pipistrellus pygmaeus	Museo Arqueologico, Sevilla	AND20160621Ppy22	21/06/2016	Hembra			NEGATIVO
EBD (Estación Biológica de Doñana)	Almonte (Huelva)	Pipistrellus kuhlii	1FQ-87 Pinar, Reserva Doñana	AND20160622Psp1	22/06/2016	Hembra			NEGATIVO
EBD (Estación Biológica de Doñana)	Almonte (Huelva)	Pipistrellus kuhlii	1FQ-87 Pinar, Reserva Doñana	AND20160622Psp2	22/06/2016	Hembra			POSITIVO
EBD (Estación Biológica de Doñana)	Almonte (Huelva)	Pipistrellus kuhlii	1FQ-87 Pinar, Reserva Doñana	AND20160622Psp3	22/06/2016	Hembra			POSITIVO
EBD (Estación Biológica de Doñana)	Almonte (Huelva)	Pipistrellus kuhlii	1FQ-87 Pinar, Reserva Doñana	AND20160622Psp4	22/06/2016	Hembra			NEGATIVO
EBD (Estación Biológica de Doñana)	Almonte (Huelva)	Pipistrellus kuhlii	1FQ-87 Pinar, Reserva Doñana	AND20160622Psp5	22/06/2016	Hembra			NEGATIVO
EBD (Estación Biológica de Doñana)	Almonte (Huelva)	Pipistrellus kuhlii	1FQ-87 Pinar, Reserva Doñana	AND20160622Psp6	22/06/2016	Hembra			POSITIVO
EBD (Estación Biológica de Doñana)	Almonte (Huelva)	Pipistrellus kuhlii	1FQ-87 Pinar, Reserva Doñana	AND20160622Psp7	22/06/2016	Hembra			NEGATIVO
EBD (Estación Biológica de Doñana)	Almonte (Huelva)	Pipistrellus kuhlii	1FQ-87 Pinar, Reserva Doñana	AND20160622Psp8	22/06/2016	Hembra			NEGATIVO
EBD (Estación Biológica de Doñana)	Almonte (Huelva)	Pipistrellus kuhlii	1FQ-87 Pinar, Reserva Doñana	AND20160622Psp9	22/06/2016	Hembra			POSITIVO
EBD (Estación Biológica de Doñana)	Almonte (Huelva)	Pipistrellus kuhlii	1FQ-87 Pinar, Reserva Doñana	AND20160622Psp10	22/06/2016	Hembra			NEGATIVO
EBD (Estación Biológica de Doñana)	Almonte (Huelva)	Pipistrellus kuhlii	1FQ-87 Pinar, Reserva Doñana	AND20160622Psp11	22/06/2016	Hembra			POSITIVO
EBD (Estación Biológica de Doñana)	Almonte (Huelva)	Pipistrellus kuhlii	1FQ-87 Pinar, Reserva Doñana	AND20160622Psp12	22/06/2016	Hembra			NEGATIVO
EBD (Estación Biológica de Doñana)	Almonte (Huelva)	Pipistrellus kuhlii	1FQ-87 Pinar, Reserva Doñana	AND20160622Psp13	22/06/2016	Hembra			NEGATIVO
EBD (Estación Biológica de Doñana)	Almonte (Huelva)	Pipistrellus kuhlii	1FQ-87 Pinar, Reserva Doñana	AND20160622Psp14	22/06/2016	Hembra			NEGATIVO
EBD (Estación Biológica de Doñana)	Almonte (Huelva)	Pipistrellus kuhlii	1FQ-87 Pinar, Reserva Doñana	AND20160622Psp15	22/06/2016	Hembra			POSITIVO
EBD (Estación Biológica de Doñana)	Almonte (Huelva)	Pipistrellus kuhlii	1FQ-87 Pinar, Reserva Doñana	AND20160622Psp16	22/06/2016	Hembra			NEGATIVO
EBD (Estación Biológica de Doñana)	Almonte (Huelva)	Pipistrellus kuhlii	1FQ-87 Pinar, Reserva Doñana	AND20160622Psp17	22/06/2016	Hembra			NEGATIVO
EBD (Estación Biológica de Doñana)	Almonte (Huelva)	Pipistrellus kuhlii	1FQ-87 Pinar, Reserva Doñana	AND20160622Psp18	22/06/2016	Hembra			POSITIVO
EBD (Estación Biológica de Doñana)	Almonte (Huelva)	Pipistrellus kuhlii	1FQ-87 Pinar, Reserva Doñana	AND20160622Psp19	22/06/2016	Hembra			POSITIVO
EBD (Estación Biológica de Doñana)	Almonte (Huelva)	Pipistrellus kuhlii	1FQ-87 Pinar, Reserva Doñana	AND20160622Psp20	22/06/2016	Hembra			NEGATIVO
EBD (Estación Biológica de Doñana)	Almonte (Huelva)	Pipistrellus kuhlii	1FQ-87 Pinar, Reserva Doñana	AND20160622Psp21	22/06/2016	Hembra			NEGATIVO
EBD (Estación Biológica de Doñana)	Almonte (Huelva)	Pipistrellus kuhlii	1FQ-87 Pinar, Reserva Doñana	AND20160622Psp22	22/06/2016	Hembra			NEGATIVO
EBD (Estación Biológica de Doñana)	Almonte (Huelva)	Pipistrellus kuhlii	1FQ-87 Pinar, Reserva Doñana	AND20160622Psp23	22/06/2016	Hembra			NEGATIVO
EBD (Estación Biológica de Doñana)	Almonte (Huelva) Reserva Doñana:frente a palacio	Pipistrellus pygmaeus	Eucalipto rajado (D22-1FQ)	AND20160622Psp24	22/06/2016	Hembra			NEGATIVO
EBD (Estación Biológica de Doñana)	Almonte (Huelva) Reserva Doñana:frente a palacio	Pipistrellus pygmaeus	Eucalipto rajado (D22-1FQ)	AND20160622Psp25	22/06/2016	Hembra			NEGATIVO
EBD (Estación Biológica de Doñana)	Almonte (Huelva) Reserva Doñana:frente a palacio	Pipistrellus pygmaeus	Eucalipto rajado (D22-1FQ)	AND20160622Psp26	22/06/2016	Hembra			NEGATIVO
EBD (Estación Biológica de Doñana)	Almonte (Huelva) Reserva Doñana:frente a palacio	Pipistrellus pygmaeus	Eucalipto rajado (D22-1FQ)	AND20160622Psp27	22/06/2016	Hembra			NEGATIVO
EBD (Estación Biológica de Doñana)	Almonte (Huelva) Reserva Doñana:frente a palacio	Pipistrellus pygmaeus	Eucalipto rajado (D22-1FQ)	AND20160622Psp28	22/06/2016	Hembra			NEGATIVO
EBD (Estación Biológica de Doñana)	Almonte (Huelva) Reserva Doñana:frente a palacio	Pipistrellus pygmaeus	Eucalipto rajado (D22-1FQ)	AND20160622Psp29	22/06/2016	Hembra			POSITIVO
EBD (Estación Biológica de Doñana)	Almonte (Huelva) Reserva Doñana:frente a palacio	Pipistrellus pygmaeus	Eucalipto rajado (D22-1FQ)	AND20160622Psp30	22/06/2016	Hembra			POSITIVO
EBD (Estación Biológica de Doñana)	Almonte (Huelva) Reserva Doñana:frente a palacio	Pipistrellus pygmaeus	Eucalipto rajado (D22-1FQ)	AND20160622Psp31	22/06/2016	Hembra			POSITIVO
EBD (Estación Biológica de Doñana)	Almonte (Huelva) Reserva Doñana:frente a palacio	Pipistrellus pygmaeus	Eucalipto rajado (D22-1FQ)	AND20160622Psp32	22/06/2016	Hembra			POSITIVO
EBD (Estación Biológica de Doñana)	Almonte (Huelva) Reserva Doñana:frente a palacio	Pipistrellus pygmaeus	Eucalipto rajado (D22-1FQ)	AND20160622Psp33	22/06/2016	Hembra			NEGATIVO
EBD (Estación Biológica de Doñana)	Almonte (Huelva) Reserva Doñana:frente a palacio	Pipistrellus pygmaeus	Eucalipto rajado (D22-1FQ)	AND20160622Psp34	22/06/2016	Hembra			POSITIVO
EBD (Estación Biológica de Doñana)	Almonte (Huelva) Reserva Doñana:frente a palacio	Pipistrellus pygmaeus	Eucalipto rajado (D22-1FQ)	AND20160622Psp35	22/06/2016	Hembra			NEGATIVO
EBD (Estación Biológica de Doñana)	Almonte (Huelva) Reserva Doñana:frente a palacio	Pipistrellus pygmaeus	Eucalipto rajado (D22-1FQ)	AND20160622Psp36	22/06/2016	Hembra			NEGATIVO
EBD (Estación Biológica de Doñana)	Almonte (Huelva) Reserva Doñana:frente a palacio	Pipistrellus pygmaeus	Eucalipto rajado (D22-1FQ)	AND20160622Psp37	22/06/2016	Hembra			POSITIVO
EBD (Estación Biológica de Doñana)	Almonte (Huelva) Reserva Doñana:frente a palacio	Pipistrellus pygmaeus	Eucalipto rajado (D22-1FQ)	AND20160622Psp38	22/06/2016	Hembra			NEGATIVO
EBD (Estación Biológica de Doñana)	Almonte (Huelva) Reserva Doñana:frente a palacio	Pipistrellus pygmaeus	Eucalipto rajado (D22-1FQ)	AND20160622Psp39	22/06/2016	Hembra			NEGATIVO
EBD (Estación Biológica de Doñana)	Almonte (Huelva) Reserva Doñana:frente a palacio	Pipistrellus pygmaeus	Eucalipto rajado (D22-1FQ)	AND20160622Psp40	22/06/2016	Hembra			NEGATIVO
EBD (Estación Biológica de Doñana)	Almonte (Huelva) Reserva Doñana:frente a palacio	Pipistrellus pygmaeus	Eucalipto rajado (D22-1FQ)	AND20160622Psp41	22/06/2016	Hembra			NEGATIVO
EBD (Estación Biológica de Doñana)	Almonte (Huelva) Reserva Doñana:frente a palacio	Pipistrellus pygmaeus	Eucalipto rajado (D22-1FQ)	AND20160622Psp42	22/06/2016	Hembra			NEGATIVO
EBD (Estación Biológica de Doñana)	Almonte (Huelva) Reserva Doñana:frente a palacio	Pipistrellus pygmaeus	Eucalipto rajado (D22-1FQ)	AND20160622Psp43	22/06/2016	Hembra			NEGATIVO
EBD (Estación Biológica de Doñana)	Río Tinto (Villarasa, Huelva)	Pipistrellus pygmaeus	Puente Gadea	AND20160628Psp1	28/06/2016	Hembra			NEGATIVO
EBD (Estación Biológica de Doñana)	Río Tinto (Villarasa, Huelva)	Pipistrellus pygmaeus	Puente Gadea	AND20160628Psp3	28/06/2016	Hembra			POSITIVO
EBD (Estación Biológica de Doñana)	Río Tinto (Villarasa, Huelva)	Pipistrellus pygmaeus	Puente Gadea	AND20160628Psp4	28/06/2016	Hembra			NEGATIVO
EBD (Estación Biológica de Doñana)	Río Tinto (Villarasa, Huelva)	Pipistrellus pygmaeus	Puente Gadea	AND20160628Psp5	28/06/2016	Hembra			NEGATIVO
EBD (Estación Biológica de Doñana)	Río Tinto (Villarasa, Huelva)	Pipistrellus pygmaeus	Puente Gadea	AND20160628Psp6	28/06/2016	Hembra			POSITIVO
EBD (Estación Biológica de Doñana)	Río Tinto (Villarasa, Huelva)	Pipistrellus pygmaeus	Puente Gadea	AND20160628Psp7	28/06/2016	Hembra			NEGATIVO
EBD (Estación Biológica de Doñana)	Río Tinto (Villarasa, Huelva)	Pipistrellus pygmaeus	Puente Gadea	AND20160628Psp8	28/06/2016	Hembra			NEGATIVO
EBD (Estación Biológica de Doñana)	Río Tinto (Villarasa, Huelva)	Pipistrellus pygmaeus	Puente Gadea	AND20160628Psp9	28/06/2016	Hembra			POSITIVO
EBD (Estación Biológica de Doñana)	Río Tinto (Villarasa, Huelva)	Pipistrellus pygmaeus	Puente Gadea	AND20160628Psp10	28/06/2016	Hembra			NEGATIVO
EBD (Estación Biológica de Doñana)	Río Tinto (Villarasa, Huelva)	Pipistrellus pygmaeus	Puente Gadea	AND20160628Psp11	28/06/2016	Hembra			POSITIVO
EBD (Estación Biológica de Doñana)	Río Tinto (Villarasa, Huelva)	Pipistrellus pygmaeus	Puente Gadea	AND20160628Ppy12	28/06/2016	Hembra			NEGATIVO
EBD (Estación Biológica de Doñana)	Río Tinto (Villarasa, Huelva)	Pipistrellus pygmaeus	Puente Gadea	AND20160628Ppy13	28/06/2016	Hembra			NEGATIVO
EBD (Estación Biológica de Doñana)	Río Tinto (Villarasa, Huelva)	Pipistrellus pygmaeus	Puente Gadea	AND20160628Ppy14	28/06/2016	Hembra			NEGATIVO
EBD (Estación Biológica de Doñana)	Río Tinto (Villarasa, Huelva)	Pipistrellus pygmaeus	Puente Gadea	AND20160628Ppy15	28/06/2016	Hembra			NEGATIVO
EBD (Estación Biológica de Doñana)	Río Tinto (Villarasa, Huelva)	Pipistrellus pygmaeus	Puente Gadea	AND20160628Ppy16	28/06/2016	Hembra			NEGATIVO
EBD (Estación Biológica de Doñana)	Río Tinto (Villarasa, Huelva)	Pipistrellus pygmaeus	Puente Gadea	AND20160628Ppy17	28/06/2016	Hembra			NEGATIVO
EBD (Estación Biológica de Doñana)	Río Tinto (Villarasa, Huelva)	Pipistrellus pygmaeus	Puente Gadea	AND20160628Ppy18	28/06/2016	Hembra			NEGATIVO
EBD (Estación Biológica de Doñana)	Río Tinto (Villarasa, Huelva)	Pipistrellus pygmaeus	Puente Gadea	AND20160628Ppy19	28/06/2016	Hembra			POSITIVO
EBD (Estación Biológica de Doñana)	Río Tinto (Villarasa, Huelva)	Pipistrellus pygmaeus	Puente Gadea	AND20160628Ppy20	28/06/2016	Hembra			POSITIVO
EBD (Estación Biológica de Doñana)	Río Tinto (Villarasa, Huelva)	Pipistrellus pygmaeus	Puente Gadea	AND20160628Ppy21	28/06/2016	Hembra			NEGATIVO
EBD (Estación Biológica de Doñana)	Río Tinto (Villarasa, Huelva)	Pipistrellus pygmaeus	Puente Gadea	AND20160628Ppy22	28/06/2016	Hembra			NEGATIVO
EBD (Estación Biológica de Doñana)	Río Tinto (Villarasa, Huelva)	Pipistrellus pygmaeus	Puente Gadea	AND20160628Ppy23	28/06/2016	Hembra			POSITIVO
EBD (Estación Biológica de Doñana)	Río Tinto (Villarasa, Huelva)	Pipistrellus pygmaeus	Puente Gadea	AND20160628Ppy24	28/06/2016	Hembra			NEGATIVO
EBD (Estación Biológica de Doñana)	Río Tinto (Villarasa, Huelva)	Pipistrellus pygmaeus	Puente Gadea	AND20160628Ppy25	28/06/2016	Hembra			NEGATIVO
EBD (Estación Biológica de Doñana)	Río Tinto (Villarasa, Huelva)	Pipistrellus pygmaeus	Puente Gadea	AND20160628Ppy26	28/06/2016	Hembra			NEGATIVO
EBD (Estación Biológica de Doñana)	Río Tinto (Villarasa, Huelva)	Pipistrellus pygmaeus	Puente Gadea	AND20160628Ppy27	28/06/2016	Hembra			POSITIVO
EBD (Estación Biológica de Doñana)	Río Tinto (Villarasa, Huelva)	Pipistrellus pygmaeus	Puente Gadea	AND20160628Ppy28	28/06/2016	Hembra			NEGATIVO
EBD (Estación Biológica de Doñana)	Cabezas de San Juan (Las) , Sevilla	Pipistrellus pygmaeus	Autopista SE-CA Puente Trajano	AND20160725Ppy1	25/07/2016	Macho			NEGATIVO
EBD (Estación Biológica de Doñana)	Cabezas de San Juan (Las) , Sevilla	Pipistrellus pygmaeus	Autopista SE-CA Puente Trajano	AND20160725Ppy2	25/07/2016	Hembra			POSITIVO
EBD (Estación Biológica de Doñana)	Cabezas de San Juan (Las) , Sevilla	Pipistrellus pygmaeus	Autopista SE-CA Puente Trajano	AND20160725Ppy3	25/07/2016	Hembra			NEGATIVO
EBD (Estación Biológica de Doñana)	Cabezas de San Juan (Las) , Sevilla	Pipistrellus pygmaeus	Autopista SE-CA Puente Trajano	AND20160725Ppy4	25/07/2016	Macho			POSITIVO
EBD (Estación Biológica de Doñana)	Cabezas de San Juan (Las) , Sevilla	Pipistrellus pygmaeus	Autopista SE-CA Puente Trajano	AND20160725Ppy5	25/07/2016	Hembra			NEGATIVO
EBD (Estación Biológica de Doñana)	Cabezas de San Juan (Las) , Sevilla	Pipistrellus pygmaeus	Autopista SE-CA Puente Trajano	AND20160725Ppy6	25/07/2016	Macho			NEGATIVO
EBD (Estación Biológica de Doñana)	Cabezas de San Juan (Las) , Sevilla	Pipistrellus pygmaeus	Autopista SE-CA Puente Trajano	AND20160725Ppy7	25/07/2016	Hembra			NEGATIVO
EBD (Estación Biológica de Doñana)	Cabezas de San Juan (Las) , Sevilla	Pipistrellus pygmaeus	Autopista SE-CA Puente Trajano	AND20160725Ppy8	25/07/2016	Hembra			NEGATIVO
EBD (Estación Biológica de Doñana)	Cabezas de San Juan (Las) , Sevilla	Pipistrellus pygmaeus	Autopista SE-CA Puente Trajano	AND20160725Ppy9	25/07/2016	Hembra			NEGATIVO
EBD (Estación Biológica de Doñana)	Cabezas de San Juan (Las) , Sevilla	Pipistrellus pygmaeus	Autopista SE-CA Puente Trajano	AND20160725Ppy10	25/07/2016	Hembra			NEGATIVO
EBD (Estación Biológica de Doñana)	Cabezas de San Juan (Las) , Sevilla	Pipistrellus pygmaeus	Autopista SE-CA Puente Trajano	AND20160725Ppy11	25/07/2016	Hembra			POSITIVO
EBD (Estación Biológica de Doñana)	Cabezas de San Juan (Las) , Sevilla	Pipistrellus pygmaeus	Autopista SE-CA Puente Trajano	AND20160725Ppy12	25/07/2016	Hembra			NEGATIVO
EBD (Estación Biológica de Doñana)	Cabezas de San Juan (Las) , Sevilla	Pipistrellus pygmaeus	Autopista SE-CA Puente Trajano	AND20160725Ppy13	25/07/2016	Hembra			NEGATIVO
EBD (Estación Biológica de Doñana)	Cabezas de San Juan (Las) , Sevilla	Pipistrellus pygmaeus	Autopista SE-CA Puente Trajano	AND20160725Ppy14	25/07/2016	Hembra			POSITIVO
EBD (Estación Biológica de Doñana)	Cabezas de San Juan (Las) , Sevilla	Pipistrellus pygmaeus	Autopista SE-CA Puente Trajano	AND20160725Ppy15	25/07/2016	Hembra			POSITIVO
EBD (Estación Biológica de Doñana)	Cabezas de San Juan (Las) , Sevilla	Pipistrellus pygmaeus	Autopista SE-CA Puente Trajano	AND20160725Ppy16	25/07/2016	Hembra			NEGATIVO
EBD (Estación Biológica de Doñana)	Cabezas de San Juan (Las) , Sevilla	Pipistrellus pygmaeus	Autopista SE-CA Puente Trajano	AND20160725Ppy17	25/07/2016	Macho			NEGATIVO
EBD (Estación Biológica de Doñana)	Cabezas de San Juan (Las) , Sevilla	Pipistrellus pygmaeus	Autopista SE-CA Puente Trajano	AND20160725Ppy18	25/07/2016	Hembra			NEGATIVO
EBD (Estación Biológica de Doñana)	Cabezas de San Juan (Las) , Sevilla	Pipistrellus pygmaeus	Autopista SE-CA Puente Trajano	AND20160725Ppy19	25/07/2016	Hembra			NEGATIVO
EBD (Estación Biológica de Doñana)	Cabezas de San Juan (Las) , Sevilla	Pipistrellus pygmaeus	Autopista SE-CA Puente Trajano	AND20160725Ppy20	25/07/2016	Hembra			NEGATIVO
EBD (Estación Biológica de Doñana)	Cabezas de San Juan (Las) , Sevilla	Pipistrellus pygmaeus	Autopista SE-CA Puente Trajano	AND20160725Ppy21	25/07/2016	Hembra			POSITIVO
EBD (Estación Biológica de Doñana)	Santiponce, Sevilla	Pipistrellus pygmaeus	Autovia Santiponce, Sevilla	AND20160726Ppy1	26/07/2016	Hembra			NEGATIVO
EBD (Estación Biológica de Doñana)	Santiponce, Sevilla	Pipistrellus pygmaeus	Autovia Santiponce, Sevilla	AND20160726Ppy2	26/07/2016	Hembra			NEGATIVO
EBD (Estación Biológica de Doñana)	Santiponce, Sevilla	Pipistrellus pygmaeus	Autovia Santiponce, Sevilla	AND20160726Ppy3	26/07/2016	Hembra			NEGATIVO
EBD (Estación Biológica de Doñana)	Santiponce, Sevilla	Pipistrellus pygmaeus	Autovia Santiponce, Sevilla	AND20160726Ppy4	26/07/2016	Macho			NEGATIVO
EBD (Estación Biológica de Doñana)	Santiponce, Sevilla	Pipistrellus pygmaeus	Autovia Santiponce, Sevilla	AND20160726Ppy5	26/07/2016	Hembra			NEGATIVO
EBD (Estación Biológica de Doñana)	Santiponce, Sevilla	Pipistrellus pygmaeus	Autovia Santiponce, Sevilla	AND20160726Ppy6	26/07/2016	Macho			NEGATIVO
EBD (Estación Biológica de Doñana)	Santiponce, Sevilla	Pipistrellus pygmaeus	Autovia Santiponce, Sevilla	AND20160726Ppy7	26/07/2016	Macho			NEGATIVO
EBD (Estación Biológica de Doñana)	Santiponce, Sevilla	Pipistrellus pygmaeus	Autovia Santiponce, Sevilla	AND20160726Ppy8	26/07/2016	Hembra			NEGATIVO
EBD (Estación Biológica de Doñana)	Santiponce, Sevilla	Pipistrellus pygmaeus	Autovia Santiponce, Sevilla	AND20160726Ppy9	26/07/2016	Hembra			NEGATIVO
EBD (Estación Biológica de Doñana)	Santiponce, Sevilla	Pipistrellus pygmaeus	Autovia Santiponce, Sevilla	AND20160726Ppy10	26/07/2016	Macho			NEGATIVO
EBD (Estación Biológica de Doñana)	Santiponce, Sevilla	Pipistrellus pygmaeus	Autovia Santiponce, Sevilla	AND20160726Ppy11	26/07/2016	Hembra			POSITIVO
EBD (Estación Biológica de Doñana)	Santiponce, Sevilla	Pipistrellus pygmaeus	Autovia Santiponce, Sevilla	AND20160726Ppy12	26/07/2016	Hembra			NEGATIVO
EBD (Estación Biológica de Doñana)	Santiponce, Sevilla	Pipistrellus pygmaeus	Autovia Santiponce, Sevilla	AND20160726Ppy13	26/07/2016	Hembra			NEGATIVO
EBD (Estación Biológica de Doñana)	Santiponce, Sevilla	Pipistrellus pygmaeus	Autovia Santiponce, Sevilla	AND20160726Ppy14	26/07/2016	Macho			NEGATIVO
EBD (Estación Biológica de Doñana)	Santiponce, Sevilla	Pipistrellus pygmaeus	Autovia Santiponce, Sevilla	AND20160726Ppy15	26/07/2016	Hembra			NEGATIVO
EBD (Estación Biológica de Doñana)	Santiponce, Sevilla	Pipistrellus pygmaeus	Autovia Santiponce, Sevilla	AND20160726Ppy16	26/07/2016	Macho			NEGATIVO
EBD (Estación Biológica de Doñana)	Santiponce, Sevilla	Pipistrellus pygmaeus	Autovia Santiponce, Sevilla	AND20160726Ppy17	26/07/2016	Hembra			NEGATIVO
EBD (Estación Biológica de Doñana)	Santiponce, Sevilla	Pipistrellus pygmaeus	Autovia Santiponce, Sevilla	AND20160726Ppy18	26/07/2016	Hembra			NEGATIVO
EBD (Estación Biológica de Doñana)	Santiponce, Sevilla	Pipistrellus pygmaeus	Autovia Santiponce, Sevilla	AND20160726Ppy19	26/07/2016	Macho			NEGATIVO
EBD (Estación Biológica de Doñana)	Santiponce, Sevilla	Pipistrellus pygmaeus	Autovia Santiponce, Sevilla	AND20160726Ppy20	26/07/2016	Hembra			NEGATIVO
EBD (Estación Biológica de Doñana)	Santiponce, Sevilla	Pipistrellus pygmaeus	Autovia Santiponce, Sevilla	AND20160726Ppy21	26/07/2016	Macho			NEGATIVO
EBD (Estación Biológica de Doñana)	Puente; El Roquillo; Sevilla	Pipistrellus pygmaeus	Puente; El Roquillo; Sevilla	AND20160811Ppy1	11/08/2016	Macho			NEGATIVO
EBD (Estación Biológica de Doñana)	Puente; El Roquillo; Sevilla	Pipistrellus pygmaeus	Puente; El Roquillo; Sevilla	AND20160811Ppy2	11/08/2016	Macho			NEGATIVO
EBD (Estación Biológica de Doñana)	Puente; El Roquillo; Sevilla	Pipistrellus pygmaeus	Puente; El Roquillo; Sevilla	AND20160811Ppy3	11/08/2016	Hembra			NEGATIVO
EBD (Estación Biológica de Doñana)	Puente; El Roquillo; Sevilla	Pipistrellus pygmaeus	Puente; El Roquillo; Sevilla	AND20160811Ppy4	11/08/2016	Macho			NEGATIVO
EBD (Estación Biológica de Doñana)	Puente; El Roquillo; Sevilla	Pipistrellus pygmaeus	Puente; El Roquillo; Sevilla	AND20160811Ppy5	11/08/2016	Macho			POSITIVO
		Nyctalus lasiopterus		K1774					NEGATIVO
		Nyctalus lasiopterus		K1849					POSITIVO
		Nyctalus lasiopterus		K1248					NEGATIVO
		Nyctalus lasiopterus		K1851					NEGATIVO
		Nyctalus lasiopterus		K1752					NEGATIVO
UA (Universidad de Alcalá)	Guadalajara	Pipistrellus pygmaeus	Mazuecos	CLM20150723Ppy1X03961	23/07/2015	H			NEGATIVO
UA (Universidad de Alcalá)	Guadalajara	Pipistrellus pygmaeus	Mazuecos	CLM20150723Ppy1X03977	23/07/2015	H			NEGATIVO
UA (Universidad de Alcalá)	Madrid	Pipistrellus pygmaeus	Chinchón	CM20150914Ppy1X03936	14/09/2015	H			NEGATIVO
UA (Universidad de Alcalá)	Madrid	Pipistrellus pygmaeus	Chinchón	CM20150914Ppy1X03937	14/09/2015	H			NEGATIVO
UA (Universidad de Alcalá)	Madrid	Pipistrellus pygmaeus	Chinchón	CM20150914Ppy1X04000	14/09/2015	M			NEGATIVO
Fragosa	Cáceres	Hypsugo savii	Nuñomoral	070613Hsa2	13/06/2007				POSITIVO
Reserva Biologica Doñana	Almonte	Nyctalus lasiopterus	Eucalipto rajado (D22-1FQ)	K01829Nla	19/06/2012	Hembra	63.8	60.4	NEGATIVO
Reserva Biologica Doñana	Almonte	Nyctalus lasiopterus	D105-FQ Caja Bolin	K02229Nla	06/11/2015	Macho	61.5	52.1	NEGATIVO
Reserva Biologica Doñana	Almonte	Nyctalus lasiopterus	D104-FQ Caja Bolin	K02236Nla	18/11/2015	Macho	61.3	43.5	NEGATIVO
Reserva Biologica Doñana	Almonte	Nyctalus lasiopterus	D132-FQ Caja Cancela Bolin	K02240Nla	03/12/2015	Hembra	66.6	53.5	NEGATIVO
Reserva Biologica Doñana	Almonte	Nyctalus lasiopterus	D104-FQ Caja Bolin	K02369Nla	15/07/2017	Hembra	66.5	48.5	NEGATIVO
Reserva Biologica Doñana	Almonte	Nyctalus lasiopterus	D132-FQ Caja Cancela Bolin	K02371Nla	15/07/2017	Macho	63.3	48.6	NEGATIVO
Reserva Biologica Doñana	Almonte	Nyctalus lasiopterus	D93-FQ Caja Pinar	K02375Nla	15/07/2017	Macho	61.3	46.5	NEGATIVO
Reserva Biologica Doñana	Almonte	Nyctalus lasiopterus	D132-FQ Caja Cancela Bolin	K02381Nla	22/11/2017	Macho	64	53.1	POSITIVO
Reserva Biologica Doñana	Almonte	Nyctalus lasiopterus	D32-CG Caja Torre	K02384Nla	03/01/2018	Hembra	63.9	57.8	NEGATIVO
Reserva Biologica Doñana	Almonte	Nyctalus lasiopterus	D132-FQ Caja Cancela Bolin	K02391Nla	18/04/2018	Hembra	65.6	51	POSITIVO
Reserva Biologica Doñana	Almonte	Nyctalus lasiopterus	D29-1FQ Caja Torre	K02392Nla	18/04/2018	Hembra	64.2	52.4	NEGATIVO
Reserva Biologica Doñana	Almonte	Nyctalus lasiopterus	D104-FQ Caja Bolin	K02393Nla	18/04/2018	Hembra	65.1	40.1	NEGATIVO
Reserva Biologica Doñana	Almonte	Nyctalus lasiopterus	D132-FQ Caja Cancela Bolin	K02394Nla	18/04/2018	Hembra	66.8	46	NEGATIVO
Reserva Biologica Doñana	Almonte	Nyctalus lasiopterus	D132-FQ Caja Cancela Bolin	K02395Nla	18/04/2018	Hembra	62.9	36.3	NEGATIVO
Reserva Biologica Doñana	Almonte	Nyctalus lasiopterus	D132-FQ Caja Cancela Bolin	K02396Nla	18/04/2018	Hembra	66.3	45.1	NEGATIVO
Reserva Biologica Doñana	Almonte	Nyctalus lasiopterus	D104-FQ Caja Bolin	K02397Nla	18/04/2018	Hembra	65.9	38.7	NEGATIVO
Reserva Biologica Doñana	Almonte	Nyctalus lasiopterus	D104-FQ Caja Bolin	K02398Nla	18/04/2018	Macho	64.5	46.4	NEGATIVO
Reserva Biologica Doñana	Almonte	Nyctalus lasiopterus	D104-FQ Caja Bolin	K02399Nla	18/04/2018	Hembra	65.5	37.1	NEGATIVO
Reserva Biologica Doñana	Almonte	Nyctalus lasiopterus	D104-FQ Caja Bolin	K02400Nla	18/04/2018	Hembra	64.3	52.9	NEGATIVO
Reserva Biologica Doñana	Almonte	Nyctalus lasiopterus	Zacallon Pinar	K02592Nla	14/07/2015	Hembra	65.4	42.9	POSITIVO
Reserva Biologica Doñana	Almonte	Nyctalus lasiopterus	Zacallon Pinar	K02594Nla	14/07/2015	Hembra	61.9	40.9	NEGATIVO
Reserva Biologica Doñana	Almonte	Nyctalus lasiopterus	D132-FQ Caja Cancela Bolin	K02602Nla	08/06/2016	Hembra	61.2	30.9	NEGATIVO
Reserva Biologica Doñana	Almonte	Nyctalus lasiopterus	D132-FQ Caja Cancela Bolin	K02604Nla	22/06/2016	Hembra	58	25.5	NEGATIVO
Reserva Biologica Doñana	Almonte	Nyctalus lasiopterus	D132-FQ Caja Cancela Bolin	K02606Nla	22/06/2016	Hembra	60.5	30	NEGATIVO
Reserva Biologica Doñana	Almonte	Nyctalus lasiopterus	D29-1FQ Caja Torre	K02616Nla	12/07/2016	Hembra	64.4	43.5	NEGATIVO
Reserva Biologica Doñana	Almonte	Nyctalus lasiopterus	D32-CG Caja Torre	K02617Nla	19/07/2016	Hembra	64.3	43.7	NEGATIVO
Reserva Biologica Doñana	Almonte	Nyctalus lasiopterus	D98-FQ Caja Cuadra	K02622Nla	19/07/2016	Hembra	63.9	45	NEGATIVO
Reserva Biologica Doñana	Almonte	Nyctalus lasiopterus	D98-FQ Caja Cuadra	K02624Nla	19/07/2016	Hembra	63.1	32.7	NEGATIVO
Reserva Biologica Doñana	Almonte	Nyctalus lasiopterus	D93-FQ Caja Pinar	K02625Nla	19/07/2016	Hembra	65	40.5	NEGATIVO
Reserva Biologica Doñana	Almonte	Nyctalus lasiopterus	D105-FQ Caja Bolin	K02627Nla	19/07/2016	Hembra	61.6	51	NEGATIVO
Reserva Biologica Doñana	Almonte	Nyctalus lasiopterus	D132-FQ Caja Cancela Bolin	K02638Nla	15/07/2017	Hembra	63.3	29.7	NEGATIVO
Reserva Biologica Doñana	Almonte	Nyctalus lasiopterus	D132-FQ Caja Cancela Bolin	K02644Nla	15/07/2017	Macho	63.7	44.9	NEGATIVO
Reserva Biologica Doñana	Almonte	Nyctalus lasiopterus	D132-FQ Caja Cancela Bolin	K03051Nla	18/04/2018	Hembra	62.3	46	POSITIVO
Reserva Biologica Doñana	Almonte	Nyctalus lasiopterus	D104-FQ Caja Bolin	K03052Nla	18/04/2018	Hembra	62.2	37.4	NEGATIVO
Reserva Biologica Doñana	Valsain	Pipistrellus pipistrellus	Valsain	180602Ppi1	02/06/2018	M	30	3.6	NEGATIVO
Reserva Biologica Doñana	Valsain	Pipistrellus pipistrellus	Valsain	180602Ppi2	02/06/2018	M	30.08	3.5	NEGATIVO
Reserva Biologica Doñana	Valsain	Nyctalus lasiopterus	Valsain	180602Nla1	02/06/2018	H	65.3	65.6	NEGATIVO
Reserva Biologica Doñana	Valsain	Nyctalus lasiopterus	Valsain	180602Nla2	02/06/2018	M	65.4	48.9	NEGATIVO
Reserva Biologica Doñana	Valsain	Nyctalus lasiopterus	Valsain	180602Nla3	02/06/2018	M	64.2	47.3	NEGATIVO
Reserva Biologica Doñana	Valsain	Nyctalus lasiopterus	Valsain	180602Nla4	02/06/2018	H	64	57.6	NEGATIVO
Reserva Biologica Doñana	Valsain	Nyctalus lasiopterus	Valsain	180602Nla5	02/06/2018	M	64	48.4	NEGATIVO
Reserva Biologica Doñana	Valsain	Nyctalus lasiopterus	Valsain	K02462/180602Nla6	02/06/2018	M	65.4	53.8	NEGATIVO
Reserva Biologica Doñana	Valsain	Nyctalus lasiopterus	Valsain	180602Nla7	02/06/2018	H	65	48.6	NEGATIVO
Reserva Biologica Doñana	Valsain	Nyctalus lasiopterus	Valsain	180602Nla8	02/06/2018	M	62.5	51	NEGATIVO
Reserva Biologica Doñana	Valsain	Nyctalus lasiopterus	Valsain	180602Nla9	02/06/2018	M	64.5	58.7	NEGATIVO
Reserva Biologica Doñana	Valsain	Nyctalus lasiopterus	Valsain	180602Nla10	02/06/2018	M	63.5	48	NEGATIVO
Reserva Biologica Doñana	Valsain	Nyctalus lasiopterus	Valsain	180602Nla11	02/06/2018	M	65.5	50.8	POSITIVO
Reserva Biologica Doñana	Valsain	Nyctalus lasiopterus	Valsain	180602Nla12	02/06/2018	M	64.2	49.7	NEGATIVO
Reserva Biologica Doñana	Valsain	Nyctalus lasiopterus	Valsain	180602Nla13	02/06/2018	M	65.5	48.9	POSITIVO
Reserva Biologica Doñana	Valsain	Nyctalus lasiopterus	Valsain	180602Nla14	02/06/2018	M	62.9	40.5	NEGATIVO
Reserva Biologica Doñana	Valsain	Nyctalus lasiopterus	Valsain	K03551/180602Nla15	02/06/2018	M	64	49.6	POSITIVO
Reserva Biologica Doñana	Valsain	Nyctalus lasiopterus	Valsain	K03552/180602Nla16	02/06/2018	M	62.5	51.2	NEGATIVO
Reserva Biologica Doñana	Valsain	Nyctalus lasiopterus	Valsain	180603Nla1	03/06/2018	M	64.8	47.5	NEGATIVO
Reserva Biologica Doñana	Valsain	Nyctalus lasiopterus	Valsain	K01922	03/06/2018	M	62.1	45	NEGATIVO
Reserva Biologica Doñana	Valsain	Nyctalus lasiopterus	Valsain	180603Nla2	03/06/2018	M	64	40.2	POSITIVO
Reserva Biologica Doñana	Almonte	Nyctalus lasiopterus	Palacio Doñana	K03101Nla	22/06/2018	H	66.3	46.3	NEGATIVO
Reserva Biologica Doñana	Almonte	Pipistrellus pygmaeus	Palacio Doñana	180704Ppy1	04/07/2018	H	32.2	5.4	POSITIVO
Reserva Biologica Doñana	Almonte	Pipistrellus pygmaeus	Palacio Doñana	180704Ppy2	04/07/2018	H	31.4	6	NEGATIVO
Reserva Biologica Doñana	Almonte	Pipistrellus pygmaeus	Palacio Doñana	180704Ppy3	04/07/2018	H	31.9	5.2	NEGATIVO
Reserva Biologica Doñana	Almonte	Pipistrellus pygmaeus	Palacio Doñana	180704Ppy4	04/07/2018	H	30.6	5.3	NEGATIVO
Reserva Biologica Doñana	Almonte	Pipistrellus pygmaeus	Palacio Doñana	180704Ppy5	04/07/2018	H	30	4.9	NEGATIVO
Reserva Biologica Doñana	Almonte	Pipistrellus pygmaeus	Palacio Doñana	180704Ppy6	04/07/2018	H	31.2	5.5	NEGATIVO
Reserva Biologica Doñana	Almonte	Pipistrellus pygmaeus	Palacio Doñana	180704Ppy7	04/07/2018	H	28.9	5.1	NEGATIVO
Reserva Biologica Doñana	Almonte	Pipistrellus pygmaeus	Palacio Doñana	180704Ppy8	04/07/2018	H	30.7	4.8	NEGATIVO
Reserva Biologica Doñana	Almonte	Pipistrellus pygmaeus	Palacio Doñana	180704Ppy9	04/07/2018	H	32.1	5.5	NEGATIVO
Reserva Biologica Doñana	Almonte	Pipistrellus pygmaeus	Palacio Doñana	180704Ppy10	04/07/2018	H	32.3	5.4	NEGATIVO
Reserva Biologica Doñana	Almonte	Pipistrellus pygmaeus	Palacio Doñana	180704Ppy11	04/07/2018	H	30.4	5.4	NEGATIVO
Reserva Biologica Doñana	Almonte	Pipistrellus pygmaeus	Palacio Doñana	180704Ppy12	04/07/2018	H	31.3	5.5	NEGATIVO
Reserva Biologica Doñana	Almonte	Pipistrellus pygmaeus	Palacio Doñana	180704Ppy13	04/07/2018	H	32.3	5.9	NEGATIVO
Reserva Biologica Doñana	Almonte	Pipistrellus pygmaeus	Palacio Doñana	180704Ppy14	04/07/2018	H	31.2	5.7	NEGATIVO
Reserva Biologica Doñana	Almonte	Pipistrellus pygmaeus	Palacio Doñana	180704Ppy15	04/07/2018	H	30.6	5.3	NEGATIVO
Reserva Biologica Doñana	Almonte	Pipistrellus pygmaeus	Palacio Doñana	180704Ppy16	04/07/2018	H	31.8	5.4	POSITIVO
Reserva Biologica Doñana	Almonte	Pipistrellus pygmaeus	Palacio Doñana	180704Ppy17	04/07/2018	H	31.5	5.4	NEGATIVO
Reserva Biologica Doñana	Almonte	Pipistrellus pygmaeus	Palacio Doñana	180704Ppy18	04/07/2018	H	31.1	5.6	NEGATIVO
Reserva Biologica Doñana	Almonte	Pipistrellus pygmaeus	Palacio Doñana	180704Ppy19	04/07/2018	H	31.8	5.8	NEGATIVO
Reserva Biologica Doñana	Almonte	Pipistrellus pygmaeus	Palacio Doñana	180704Ppy20	04/07/2018	H	30.8	5.2	POSITIVO
Reserva Biologica Doñana	Almonte	Pipistrellus pygmaeus	Palacio Doñana	180704Ppy21	04/07/2018	H	29	5.3	NEGATIVO
Reserva Biologica Doñana	Almonte	Pipistrellus pygmaeus	Palacio Doñana	180704Ppy22	04/07/2018	H	30.6	5.3	NEGATIVO
Reserva Biologica Doñana	Almonte	Pipistrellus pygmaeus	Palacio Doñana	180704Ppy23	04/07/2018	H	31.5	5	NEGATIVO
Reserva Biologica Doñana	Almonte	Pipistrellus pygmaeus	Palacio Doñana	180704Ppy24	04/07/2018	H	32.1	5.2	POSITIVO
Reserva Biologica Doñana	Almonte	Pipistrellus pygmaeus	Palacio Doñana	180704Ppy25	04/07/2018	H	31.6	5.5	NEGATIVO
Reserva Biologica Doñana	Almonte	Pipistrellus pygmaeus	Palacio Doñana	180704Ppy26	04/07/2018	H	31.16	5.8	NEGATIVO
Reserva Biologica Doñana	Almonte	Pipistrellus pygmaeus	Palacio Doñana	180704Ppy27	04/07/2018	H	30.9	5.2	NEGATIVO
Reserva Biologica Doñana	Almonte	Pipistrellus pygmaeus	Palacio Doñana	180704Ppy28	04/07/2018	H	32.1	5.3	POSITIVO
Reserva Biologica Doñana	Almonte	Pipistrellus pygmaeus	Palacio Doñana	180704Ppy29	04/07/2018	H	30	4.9	NEGATIVO
Reserva Biologica Doñana	Almonte	Pipistrellus pygmaeus	Palacio Doñana	180704Ppy30	04/07/2018	H	29.5	5.2	NEGATIVO
Reserva Biologica Doñana	Almonte	Pipistrellus pygmaeus	Palacio Doñana	180704Ppy31	04/07/2018	H	30.1	4.9	NEGATIVO
Reserva Biologica Doñana	Almonte	Pipistrellus pygmaeus	Palacio Doñana	180704Ppy32	04/07/2018	H	29.5	4.9	NEGATIVO
Reserva Biologica Doñana	Almonte	Pipistrellus pygmaeus	Palacio Doñana	180704Ppy33	04/07/2018	H	29.9	5.1	NEGATIVO
UA (Universidad de Alcalá)	Fuencaliente	Pipistrellus kuhlii	Fuencaliente	2X26254	15/05/2018	H	34.4	7.2	NEGATIVO
UA (Universidad de Alcalá)	Fuencaliente	Pipistrellus kuhlii	Fuencaliente	2X26255	15/05/2018	H	33.8	7.0	NEGATIVO
UA (Universidad de Alcalá)	Fuencaliente	Pipistrellus kuhlii	Fuencaliente	2X26256	15/05/2018	H	34.5	7.1	NEGATIVO
UA (Universidad de Alcalá)	Fuencaliente	Pipistrellus kuhlii	Fuencaliente	2X26257	15/05/2018	H	34.4	6.4	NEGATIVO
UA (Universidad de Alcalá)	Fuencaliente	Pipistrellus kuhlii	Fuencaliente	2X26258	15/05/2018	H	33.8	6.9	POSITIVO
UA (Universidad de Alcalá)	Fuencaliente	Pipistrellus kuhlii	Fuencaliente	2X26259	15/05/2018	H	33.4	5.7	POSITIVO
UA (Universidad de Alcalá)	Fuencaliente	Pipistrellus kuhlii	Fuencaliente	2X26260	15/05/2018	H	33.0	6.1	NEGATIVO
UA (Universidad de Alcalá)	Fuencaliente	Pipistrellus kuhlii	Fuencaliente	2X26261	15/05/2018	H	33.7	6.7	POSITIVO
UA (Universidad de Alcalá)	Fuencaliente	Pipistrellus kuhlii	Fuencaliente	2X26262	15/05/2018	H	33.1	5.9	NEGATIVO
UA (Universidad de Alcalá)	Fuencaliente	Pipistrellus kuhlii	Fuencaliente	2X26263	15/05/2018	H	34.9	6.2	NEGATIVO
UA (Universidad de Alcalá)	Fuencaliente	Pipistrellus kuhlii	Fuencaliente	2X26264	15/05/2018	H	32.7	5.7	NEGATIVO
UA (Universidad de Alcalá)	Fuencaliente	Pipistrellus kuhlii	Fuencaliente	2X26265	16/05/2018	H	34.7	8.2	POSITIVO
UA (Universidad de Alcalá)	Fuencaliente	Pipistrellus kuhlii	Fuencaliente	2X26266	16/05/2018	H	33.9	6.4	NEGATIVO
UA (Universidad de Alcalá)	Fuencaliente	Pipistrellus kuhlii	Fuencaliente	2X26267	16/05/2018	H	33.2	7.3	NEGATIVO
UA (Universidad de Alcalá)	Fuencaliente	Pipistrellus kuhlii	Fuencaliente	2X26268	16/05/2018	H	32.8	6.7	NEGATIVO
UA (Universidad de Alcalá)	Fuencaliente	Pipistrellus kuhlii	Fuencaliente	2X26269	16/05/2018	H	33.7	6.2	NEGATIVO
UA (Universidad de Alcalá)	Fuencaliente	Pipistrellus kuhlii	Fuencaliente	2X26270	16/05/2018	H	33.5	5.9
UA (Universidad de Alcalá)	Fuencaliente	Pipistrellus kuhlii	Fuencaliente	2X26271	16/05/2018	H	34.8	6.1	NEGATIVO
UA (Universidad de Alcalá)	Fuencaliente	Pipistrellus kuhlii	Fuencaliente	2X26272	16/05/2018	H	34.6	7.5	NEGATIVO
UA (Universidad de Alcalá)	Fuencaliente	Pipistrellus kuhlii	Fuencaliente	2X26273	16/05/2018	H	32.7	6.8	NEGATIVO
UA (Universidad de Alcalá)	Fuencaliente	Pipistrellus kuhlii	Fuencaliente	2X26274	16/05/2018	H	31.5	6.7
UA (Universidad de Alcalá)	Fuencaliente	Pipistrellus kuhlii	Fuencaliente	2X26275	16/05/2018	H	32.5	6.4	NEGATIVO
UA (Universidad de Alcalá)	Fuencaliente	Pipistrellus kuhlii	Fuencaliente	2X26276	16/05/2018	H	33.0	6.8	NEGATIVO
UA (Universidad de Alcalá)	Fuencaliente	Pipistrellus kuhlii	Fuencaliente	2X26277	16/05/2018	H	34.9	7.0	NEGATIVO
UA (Universidad de Alcalá)	Fuencaliente	Pipistrellus kuhlii	Fuencaliente	2X26278	16/05/2018	H	32.5	6.7	NEGATIVO
UA (Universidad de Alcalá)	Fuencaliente	Pipistrellus kuhlii	Fuencaliente	2X26279	16/05/2018	H	33.7	6.3	NEGATIVO
UA (Universidad de Alcalá)	Fuencaliente	Pipistrellus kuhlii	Fuencaliente	2X26280	16/05/2018	H	34.6	7.2	NEGATIVO
UA (Universidad de Alcalá)	Fuencaliente	Pipistrellus kuhlii	Fuencaliente	2X26281	16/05/2018	H	32.8	6.7	NEGATIVO
UA (Universidad de Alcalá)	Fuencaliente	Pipistrellus kuhlii	Fuencaliente	2X26282	16/05/2018	H	34.0	7.3
UA (Universidad de Alcalá)	Fuencaliente	Pipistrellus kuhlii	Fuencaliente	2X26283	16/05/2018	H	33.5	7.1	NEGATIVO
UA (Universidad de Alcalá)	Fuencaliente	Pipistrellus kuhlii	Fuencaliente	2X26284	16/05/2018	H	33.1	5.6	NEGATIVO
UA (Universidad de Alcalá)	Fuencaliente	Pipistrellus kuhlii	Fuencaliente	2X25274	16/05/2018	H	34.0	6.4	NEGATIVO
UA (Universidad de Alcalá)	Fuencaliente	Pipistrellus kuhlii	Fuencaliente	2X25583	16/05/2018	H	36.0	7.0	NEGATIVO
UA (Universidad de Alcalá)	Alcalá de Henares	Pipistrellus pygmaeus	Alcalá de Henares	1X04713	04/06/2018	H	30.9	5.5	NEGATIVO
UA (Universidad de Alcalá)	Alcalá de Henares	Pipistrellus pygmaeus	Alcalá de Henares	1X04714	04/06/2018	H	29.6	4.3	NEGATIVO
UA (Universidad de Alcalá)	Alcalá de Henares	Pipistrellus pygmaeus	Alcalá de Henares	1X04715	04/06/2018	H	31.6	5.4	NEGATIVO
UA (Universidad de Alcalá)	Alcalá de Henares	Pipistrellus pygmaeus	Alcalá de Henares	1X04716	04/06/2018	H	31.0	5.1	NEGATIVO
UA (Universidad de Alcalá)	Alcalá de Henares	Pipistrellus pygmaeus	Alcalá de Henares	1X04717	04/06/2018	H	31.0	5.5	NEGATIVO
UA (Universidad de Alcalá)	Alcalá de Henares	Pipistrellus pygmaeus	Alcalá de Henares	1X04718	04/06/2018	H	29.7	5.1	NEGATIVO
UA (Universidad de Alcalá)	Alcalá de Henares	Pipistrellus pygmaeus	Alcalá de Henares	1X04720	04/06/2018	M	30.0	4.5	NEGATIVO
UA (Universidad de Alcalá)	Alcalá de Henares	Pipistrellus pygmaeus	Alcalá de Henares	1X04788	04/06/2018	H	28.6	4.4	NEGATIVO
UA (Universidad de Alcalá)	Alcalá de Henares	Pipistrellus pygmaeus	Alcalá de Henares	1X04789	04/06/2018	H	31.7	4.5	NEGATIVO
UA (Universidad de Alcalá)	Alcalá de Henares	Pipistrellus pygmaeus	Alcalá de Henares	1X04790	04/06/2018	H	30.9	4.6	NEGATIVO
UA (Universidad de Alcalá)	Alcalá de Henares	Pipistrellus pygmaeus	Alcalá de Henares	1X04791	04/06/2018	H	30.3	5.1	NEGATIVO
UA (Universidad de Alcalá)	Alcalá de Henares	Pipistrellus pygmaeus	Alcalá de Henares	1X04792	04/06/2018	H	31.3	5.0	NEGATIVO
UA (Universidad de Alcalá)	Alcalá de Henares	Pipistrellus pygmaeus	Alcalá de Henares	1X04793	04/06/2018	H	30.9	5.9	NEGATIVO
UA (Universidad de Alcalá)	Alcalá de Henares	Pipistrellus pygmaeus	Alcalá de Henares	1X04794	04/06/2018	H	31.7	5.5	NEGATIVO
UA (Universidad de Alcalá)	Alcalá de Henares	Pipistrellus pygmaeus	Alcalá de Henares	1X04795	04/06/2018	H	28.8	4.6	NEGATIVO
UA (Universidad de Alcalá)	Alcalá de Henares	Pipistrellus pygmaeus	Alcalá de Henares	1X04796	04/06/2018	H	31.6	4.8	NEGATIVO
UA (Universidad de Alcalá)	Alcalá de Henares	Pipistrellus pygmaeus	Alcalá de Henares	1X04797	04/06/2018	H	29.5	4.2	NEGATIVO
UA (Universidad de Alcalá)	Alcalá de Henares	Pipistrellus pygmaeus	Alcalá de Henares	1X04798	04/06/2018	H	30.4	4.6	NEGATIVO
UA (Universidad de Alcalá)	Alcalá de Henares	Pipistrellus pygmaeus	Alcalá de Henares	1X04799	04/06/2018	H	30.6	5.2	NEGATIVO
UA (Universidad de Alcalá)	Alcalá de Henares	Pipistrellus pygmaeus	Alcalá de Henares	1X04800	04/06/2018	H	30.4	5.9	NEGATIVO
UA (Universidad de Alcalá)	Alcalá de Henares	Pipistrellus kuhlii	Alcalá de Henares	2X26723	04/06/2018	M	33.1	4.4	NEGATIVO
UA (Universidad de Alcalá)	Alcalá de Henares	Pipistrellus kuhlii	Alcalá de Henares	2X26724	04/06/2018	H	35.0	5.7	NEGATIVO
UA (Universidad de Alcalá)	Alcalá de Henares	Pipistrellus kuhlii	Alcalá de Henares	2X26725	04/06/2018	H	34.5	5.4	NEGATIVO
UA (Universidad de Alcalá)	Alcalá de Henares	Pipistrellus kuhlii	Alcalá de Henares	2X26726	04/06/2018	H	34.5	5.7	NEGATIVO
	Cadiz	Nyctalus lasiopterus		1x04710					NEGATIVO
	Cadiz	Nyctalus lasiopterus		3x33155					NEGATIVO
	Cadiz	Nyctalus lasiopterus		3x33156					NEGATIVO
	Cadiz	Nyctalus lasiopterus		2x26232					NEGATIVO
