# Supplementary material for: Mating strategy is determinant of adenovirus prevalence in European bats
Source: PLoS One. 2020 Jan 7;15(1):e0226203. doi: 10.1371/journal.pone.0226203 (PMC6946596; doi:10.1371/journal.pone.0226203)
Supplement: S2 File — (TRE) [file pone.0226203.s009.tre]

#NEXUS

Begin taxa;
	Dimensions ntax=33;
		Taxlabels
			Bbar 
			Eisa 
			Enil 
			Eser 
			Hsav 
			Malc 
			Mbec 
			Mbly 
			Mbra 
			Mcap 
			Mcfn 
			Mdas 
			Mdau 
			Mema 
			Mesc 
			Mmyo 
			Mmys 
			Mnat 
			Msch 
			Nlas 
			Nles 
			Nnoc 
			Paur 
			Paus 
			Pkuh 
			Pnat 
			Ppip 
			Ppyg 
			Reur 
			Rfer 
			Rhip 
			Rmeh 
			Vmur
			;
End;
Begin trees;
	Translate
		   1 Bbar,
		   2 Eisa,
		   3 Enil,
		   4 Eser,
		   5 Hsav,
		   6 Malc,
		   7 Mbec,
		   8 Mbly,
		   9 Mbra,
		  10 Mcap,
		  11 Mcfn,
		  12 Mdas,
		  13 Mdau,
		  14 Mema,
		  15 Mesc,
		  16 Mmyo,
		  17 Mmys,
		  18 Mnat,
		  19 Msch,
		  20 Nlas,
		  21 Nles,
		  22 Nnoc,
		  23 Paur,
		  24 Paus,
		  25 Pkuh,
		  26 Pnat,
		  27 Ppip,
		  28 Ppyg,
		  29 Reur,
		  30 Rfer,
		  31 Rhip,
		  32 Rmeh,
		  33 Vmur
;
tree TREE1 = ((((((1[&height=1.474399312773099E-17,height_95%_HPD={0.0,5.551115123125783E-17},height_median=6.938893903907228E-18,height_range={0.0,1.7763568394002505E-15},length=0.047601154262023944,length_95%_HPD={0.00393450551317168,0.13189309903924656},length_median=0.027150305650829307,length_range={0.0030963612126387674,5.246099973976379},rate=24.055730238325054,rate_95%_HPD={0.31003795127439737,58.03625982138795},rate_median=20.01962020184451,rate_range={0.09899439127040054,192.72490865330272}]:0.027150305650829314,(23[&height=1.4749871586262994E-17,height_95%_HPD={0.0,5.551115123125783E-17},height_median=6.938893903907228E-18,height_range={0.0,1.7763568394002505E-15},length=0.026708636301978363,length_95%_HPD={0.0022658759757323513,0.07462596518120873},length_median=0.01518474226409687,length_range={0.0016497033499469176,2.6386830000313015},rate=23.908267306245072,rate_95%_HPD={0.19506420993757806,57.37655021580971},rate_median=19.76293877898288,rate_range={0.11374310963632062,190.13938412673812}]:0.01518474226409687,24[&height=1.4749871586262994E-17,height_95%_HPD={0.0,5.551115123125783E-17},height_median=6.938893903907228E-18,height_range={0.0,1.7763568394002505E-15},length=0.026708636301978363,length_95%_HPD={0.0022658759757323513,0.07462596518120873},length_median=0.01518474226409687,length_range={0.0016497033499469176,2.6386830000313015},rate=20.238417903983205,rate_95%_HPD={0.23395692137963356,48.74706110062078},rate_median=16.760979738986396,rate_range={0.08052095799479714,181.54003960902685}]:0.01518474226409687)[&height=0.026708636301978374,height_95%_HPD={0.002265875975732353,0.07462596518120879},height_median=0.015184742264096877,height_range={0.0016497033499469184,2.6386830000313015},length=0.0208925179600458,length_95%_HPD={0.0014058061439685982,0.05887929409597631},length_median=0.011657739801998086,length_range={0.0011703865284048032,2.610708066687706},posterior=1.0,rate=22.374376801304056,rate_95%_HPD={0.24727452575058226,54.64016318543352},rate_median=18.310099751582758,rate_range={0.08675863824573588,171.30552857780188}]:0.011965563386732443)[&height=0.04760115426202396,height_95%_HPD={0.003934505513171682,0.13189309903924662},height_median=0.02715030565082932,height_range={0.0030963612126387683,5.2460999739763805},length=0.0035629562258950066,length_95%_HPD={6.744218157724025E-8,0.011294182610220388},length_median=0.0017585975077126018,length_range={6.744218157724025E-8,0.36643945800095556},posterior=1.0,rate=19.845352198659928,rate_95%_HPD={0.0841989823896234,49.343911907557434},rate_median=16.050046071528495,rate_range={0.0841989823896234,171.59280317041356}]:0.001957654517847695,(2[&height=1.480663243995725E-17,height_95%_HPD={0.0,5.551115123125783E-17},height_median=6.938893903907228E-18,height_range={0.0,1.7763568394002505E-15},length=0.018987755017683093,length_95%_HPD={0.0017230954729471303,0.05416374029770399},length_median=0.010727238758008559,length_range={0.0010107411655766313,2.436072333752973},rate=20.869361205006022,rate_95%_HPD={0.24519970416218467,50.80562873686926},rate_median=17.170047316038684,rate_range={0.07655454695694114,192.72490865330272}]:0.010727238758008552,(3[&height=1.4958894152753394E-17,height_95%_HPD={0.0,5.551115123125783E-17},height_median=6.938893903907228E-18,height_range={0.0,3.552713678800501E-15},length=9.973400698872808E-4,length_95%_HPD={7.384615203958819E-5,0.002809973299552071},length_median=5.539331612300774E-4,length_range={5.4107786184111155E-5,0.09771708924741951},rate=19.973106273120237,rate_95%_HPD={0.09495735918103669,49.378666256621294},rate_median=16.294574363536174,rate_range={0.09495735918103669,167.348876854585}]:5.539331612300705E-4,4[&height=1.4958894152753394E-17,height_95%_HPD={0.0,5.551115123125783E-17},height_median=6.938893903907228E-18,height_range={0.0,3.552713678800501E-15},length=9.973400698872808E-4,length_95%_HPD={7.384615203958819E-5,0.002809973299552071},length_median=5.539331612300774E-4,length_range={5.4107786184111155E-5,0.09771708924741951},rate=18.821190438701098,rate_95%_HPD={0.20497746863851932,46.153797536889016},rate_median=15.448148524839993,rate_range={0.08601212301872171,159.16874444139194}]:5.539331612300705E-4)[&height=9.973400698872965E-4,height_95%_HPD={7.38461520395934E-5,0.0028099732995521265},height_median=5.539331612300774E-4,height_range={5.410778618411202E-5,0.09771708924742306},length=0.01799041494779581,length_95%_HPD={0.001623316064312685,0.05114535739438447},length_median=0.010160820290523856,length_range={9.566333793925201E-4,2.3383552445055518},posterior=1.0,rate=18.26981421241576,rate_95%_HPD={0.251591187999665,44.169388608643324},rate_median=15.093453811709349,rate_range={0.07659602882109036,147.96065253181638}]:0.010173305596778481)[&height=0.018987755017683104,height_95%_HPD={0.001723095472947132,0.054163740297704044},height_median=0.010727238758008559,height_range={0.0010107411655766322,2.436072333752975},length=0.03217635547023587,length_95%_HPD={0.0027121490730901456,0.08928519430087688},length_median=0.018274360606144957,length_range={0.002037783320922094,3.1799907502773443},posterior=1.0,rate=18.52915181520858,rate_95%_HPD={0.1992541917459538,44.85028905490589},rate_median=15.303939553688483,rate_range={0.08958170163138113,151.42117971566344}]:0.018380721410668457)[&height=0.051164110487919336,height_95%_HPD={0.004780201959206958,0.14380154374177417},height_median=0.029107960168677015,height_range={0.003269729821357264,5.339723143104898},length=0.0031716129725655054,length_95%_HPD={9.703795092880219E-7,0.010197468248297897},length_median=0.0015399879678350617,length_range={9.703795092880219E-7,0.5526779168031943},posterior=1.0,rate=19.414863788730045,rate_95%_HPD={0.2419372626045404,48.08869391938192},rate_median=15.91684786197589,rate_range={0.07832945890968862,143.29395078307664}]:0.0018853975374339138,(5[&height=1.4803885947036562E-17,height_95%_HPD={0.0,5.551115123125783E-17},height_median=6.938893903907228E-18,height_range={0.0,1.7763568394002505E-15},length=0.04145169729787252,length_95%_HPD={0.004035291232523614,0.11675115391682417},length_median=0.023535926203624328,length_range={0.0023443681498796064,4.977568668845695},rate=14.853251808142979,rate_95%_HPD={0.1314895437777968,35.91011492822664},rate_median=12.412542287991311,rate_range={0.0685517312514337,133.17886197234512}]:0.02353592620362432,((((20[&height=1.4911770116324714E-17,height_95%_HPD={0.0,5.551115123125783E-17},height_median=6.938893903907228E-18,height_range={0.0,1.7763568394002505E-15},length=0.005709719403016316,length_95%_HPD={4.5794060527162145E-4,0.01643571529554888},length_median=0.0032246781500275754,length_range={2.869363548920617E-4,0.5018105114440488},rate=20.233760958856113,rate_95%_HPD={0.2666848378706452,49.41741140019294},rate_median=16.59286292525201,rate_range={0.11039058168959745,176.23109877487857}]:0.0032246781500275684,22[&height=1.4911770116324714E-17,height_95%_HPD={0.0,5.551115123125783E-17},height_median=6.938893903907228E-18,height_range={0.0,1.7763568394002505E-15},length=0.005709719403016316,length_95%_HPD={4.5794060527162145E-4,0.01643571529554888},length_median=0.0032246781500275754,length_range={2.869363548920617E-4,0.5018105114440488},rate=18.620079511612364,rate_95%_HPD={0.1541896674687844,45.48082768585116},rate_median=15.37799800955892,rate_range={0.07471962971110728,126.24796688373188}]:0.0032246781500275684)[&height=0.0057097194030163315,height_95%_HPD={4.579406052716249E-4,0.016435715295548936},height_median=0.0032246781500275754,height_range={2.8693635489206344E-4,0.5018105114440488},length=0.008106896304534584,length_95%_HPD={5.606499349946198E-4,0.023047915710136646},length_median=0.004486582633336539,length_range={3.15028035493178E-4,1.1493024182211826},posterior=1.0,rate=19.07482496530422,rate_95%_HPD={0.17097444159097794,47.25302829906932},rate_median=15.57183958396108,rate_range={0.06472061565309177,140.1362938578474}]:0.004598869539512905,21[&height=1.485173274476016E-17,height_95%_HPD={0.0,5.551115123125783E-17},height_median=6.938893903907228E-18,height_range={0.0,1.7763568394002505E-15},length=0.013816615707550954,length_95%_HPD={9.798655988567107E-4,0.03867551288420812},length_median=0.007823547689540473,length_range={8.874306487311606E-4,1.6511129296652314},rate=21.608547710228127,rate_95%_HPD={0.190972746614316,52.717096994590456},rate_median=17.755021075080087,rate_range={0.07564596994213446,176.2594433266522}]:0.007823547689540473)[&height=0.013816615707550961,height_95%_HPD={9.798655988567124E-4,0.038675512884208174},height_median=0.00782354768954048,height_range={8.874306487311606E-4,1.6511129296652314},length=0.012224087873971617,length_95%_HPD={8.790574727317469E-4,0.03468704630876193},length_median=0.006830652146023283,length_range={5.396506834564815E-4,1.3665525702096257},posterior=1.0,rate=20.269995369094325,rate_95%_HPD={0.10353171549340068,49.64843042039368},rate_median=16.63661015174732,rate_range={0.10353171549340068,206.59129628443605}]:0.006978374626609045,((25[&height=1.4972337512838876E-17,height_95%_HPD={0.0,5.551115123125783E-17},height_median=6.938893903907228E-18,height_range={0.0,1.7763568394002505E-15},length=0.020464200680622907,length_95%_HPD={0.0018328102576746549,0.05758171851981181},length_median=0.011509647076819424,length_range={0.0011424575627613613,2.578802616533487},rate=20.167464111403614,rate_95%_HPD={0.0912416682464226,48.55562118426296},rate_median=16.707245062586708,rate_range={0.0912416682464226,177.93907558998072}]:0.011509647076819424,(27[&height=1.4785142337455012E-17,height_95%_HPD={0.0,5.551115123125783E-17},height_median=6.938893903907228E-18,height_range={0.0,1.7763568394002505E-15},length=0.00969222165792009,length_95%_HPD={8.406529134768227E-4,0.026651415799532896},length_median=0.0054717491047972175,length_range={5.684904222660811E-4,1.1276486177876013},rate=18.74792274528807,rate_95%_HPD={0.21238017896583222,45.71578451477573},rate_median=15.436779901918536,rate_range={0.07076095253894932,145.5364503505565}]:0.0054717491047972175,28[&height=1.4785142337455012E-17,height_95%_HPD={0.0,5.551115123125783E-17},height_median=6.938893903907228E-18,height_range={0.0,1.7763568394002505E-15},length=0.00969222165792009,length_95%_HPD={8.406529134768227E-4,0.026651415799532896},length_median=0.0054717491047972175,length_range={5.684904222660811E-4,1.1276486177876013},rate=23.0208677423518,rate_95%_HPD={0.25056966383008655,55.96856594509026},rate_median=18.914413202816075,rate_range={0.09044498426403269,176.2594433266522}]:0.0054717491047972175)[&height=0.00969222165792011,height_95%_HPD={8.406529134768227E-4,0.026651415799533007},height_median=0.005471749104797224,height_range={5.684904222660837E-4,1.127648617787603},length=0.010771979022702837,length_95%_HPD={8.734176628518199E-4,0.031142461378199038},length_median=0.005951901104630897,length_range={4.539649451731076E-4,1.4511539987458857},posterior=1.0,rate=21.640201199225512,rate_95%_HPD={0.2839636864511169,52.79409045650754},rate_median=17.818534475283673,rate_range={0.10007288562615961,181.32206140897583}]:0.006037897972022206)[&height=0.020464200680622924,height_95%_HPD={0.0018328102576746549,0.05758171851981192},height_median=0.01150964707681943,height_range={0.001142457562761363,2.5788026165334887},length=0.0028967384319462113,length_95%_HPD={1.6493310300014219E-6,0.008779257705871263},length_median=0.0014670521687902005,length_range={1.6493310300014219E-6,0.2287753621638},posterior=1.0,rate=19.746955833179104,rate_95%_HPD={0.2765212834534317,49.223733247951806},rate_median=16.131800514914012,rate_range={0.1043136039996708,149.8927639440408}]:0.0016851421605950795,26[&height=1.4687473194468373E-17,height_95%_HPD={0.0,5.551115123125783E-17},height_median=6.938893903907228E-18,height_range={0.0,1.3322676295501878E-15},length=0.023360939112569055,length_95%_HPD={0.001985704905211782,0.0656554867653571},length_median=0.013194789237414496,length_range={0.0013577689309304556,2.804239173975695},rate=23.221955698940466,rate_95%_HPD={0.14645253029182084,56.37979697995182},rate_median=19.339022216859913,rate_range={0.08686627203994561,179.69544665973086}]:0.013194789237414503)[&height=0.023360939112569066,height_95%_HPD={0.001985704905211782,0.06565548676535715},height_median=0.01319478923741451,height_range={0.0013577689309304574,2.804239173975695},length=0.002679764468953504,length_95%_HPD={6.82081070374485E-8,0.008383210982276429},length_median=0.0014175299953001208,length_range={6.82081070374485E-8,0.213426325899162},posterior=1.0,rate=20.03273892006462,rate_95%_HPD={0.13667435816916118,49.39952324052671},rate_median=16.3248758778197,rate_range={0.1047752257170486,159.40795047329152}]:0.0016071330787350152)[&height=0.026040703581522485,height_95%_HPD={0.002603207563535999,0.07324142078909096},height_median=0.014801922316149525,height_range={0.0015325333499923311,3.017665499874857},length=0.014242184978363145,length_95%_HPD={0.0011101144816266038,0.04018769580072029},length_median=0.007977652689914391,length_range={7.311498281085786E-4,1.8538196723712215},posterior=1.0,rate=24.42664101896781,rate_95%_HPD={0.15569691716719394,58.863070314121025},rate_median=20.072573554364826,rate_range={0.10887136145879259,218.39869272785356}]:0.008078648760607272,33[&height=1.4671186973289544E-17,height_95%_HPD={0.0,5.551115123125783E-17},height_median=6.938893903907228E-18,height_range={0.0,8.881784197001252E-16},length=0.04028288855988565,length_95%_HPD={0.0036114697108986897,0.11272549248954133},length_median=0.022880571076756798,length_range={0.002263683178100908,4.871485172246079},rate=21.727598976193875,rate_95%_HPD={0.3165211040132902,52.00312960174229},rate_median=18.100661476082678,rate_range={0.10887136145879259,206.59129628443605}]:0.02288057107675679)[&height=0.040282888559885655,height_95%_HPD={0.0036114697108986897,0.11272549248954139},height_median=0.022880571076756798,height_range={0.0022636831781009097,4.871485172246079},length=0.0011688087379867849,length_95%_HPD={2.0870439963044385E-8,0.003912539899084966},length_median=5.096335158225954E-4,length_range={2.0870439963044385E-8,0.2173953617447495},posterior=1.0,rate=19.49732701136946,rate_95%_HPD={0.11324161700023373,48.336379351717454},rate_median=16.0231212838363,rate_range={0.07377222859334118,173.2390673308915}]:6.553551268675302E-4)[&height=0.041451697297872535,height_95%_HPD={0.004035291232523616,0.11675115391682422},height_median=0.023535926203624328,height_range={0.002344368149879608,4.977568668845697},length=0.0128840261626121,length_95%_HPD={9.153974480356304E-4,0.03651950319802966},length_median=0.007237061424557399,length_range={6.751745393961776E-4,1.0279917093987727},posterior=1.0,rate=21.857982223758295,rate_95%_HPD={0.16537984571989142,53.17972356821926},rate_median=17.989973538447845,rate_range={0.1043136039996708,157.27500858810197}]:0.007457431502486601)[&height=0.05433572346048484,height_95%_HPD={0.0046654264441603616,0.15362165587286172},height_median=0.03099335770611093,height_range={0.00329487069185728,5.892401059908092},length=0.008992385888326734,length_95%_HPD={3.170827474610338E-4,0.026603338926765085},length_median=0.004968648889406697,length_range={1.697544115698054E-4,0.917862305207505},posterior=1.0,rate=22.209640345503537,rate_95%_HPD={0.2827308281278573,55.264085660168256},rate_median=18.09476295722965,rate_range={0.10947484469295614,187.03123432181903}]:0.0050706254336785155,(((6[&height=1.4687376826295717E-17,height_95%_HPD={0.0,5.551115123125783E-17},height_median=6.938893903907228E-18,height_range={0.0,1.7763568394002505E-15},length=0.031071146800201108,length_95%_HPD={0.0029790617832179,0.08737681611276138},length_median=0.017675082545114865,length_range={0.001765651231921253,3.505131177172526},rate=16.68850942779817,rate_95%_HPD={0.21997381559593612,40.178522842036145},rate_median=13.889261398693543,rate_range={0.07377222859334118,135.87401079488365}]:0.017675082545114858,(((((7[&height=1.500331988034771E-17,height_95%_HPD={0.0,5.551115123125783E-17},height_median=6.938893903907228E-18,height_range={0.0,3.552713678800501E-15},length=0.01554270928034256,length_95%_HPD={0.0012937054546197403,0.043895361477166134},length_median=0.008795330744070622,length_range={8.51319750139589E-4,2.0050250968248875},rate=22.07254813467905,rate_95%_HPD={0.5238670482173198,54.020202956837174},rate_median=18.2521282263662,rate_range={0.08675863824573588,185.55332808196664}]:0.008795330744070622,13[&height=1.500331988034771E-17,height_95%_HPD={0.0,5.551115123125783E-17},height_median=6.938893903907228E-18,height_range={0.0,3.552713678800501E-15},length=0.01554270928034256,length_95%_HPD={0.0012937054546197403,0.043895361477166134},length_median=0.008795330744070622,length_range={8.51319750139589E-4,2.0050250968248875},rate=20.574784861658596,rate_95%_HPD={0.17527207576027937,49.66308956248691},rate_median=17.102889419496215,rate_range={0.08516178172872735,164.69143040632235}]:0.008795330744070622)[&height=0.01554270928034257,height_95%_HPD={0.001293705454619742,0.043895361477166134},height_median=0.008795330744070629,height_range={8.513197501395899E-4,2.005025096824891},length=0.007988906873063691,length_95%_HPD={5.885721517167189E-4,0.022728681677906093},length_median=0.004468631954801398,length_range={4.2651967310799836E-4,0.6994654559977125},posterior=1.0,rate=20.81660113980836,rate_95%_HPD={0.12635813067277166,51.34794117676055},rate_median=17.1315473731349,rate_range={0.09495735918103669,162.89626874237277}]:0.004563606754402996,((8[&height=1.5138428058411124E-17,height_95%_HPD={0.0,5.551115123125783E-17},height_median=6.938893903907228E-18,height_range={0.0,2.6645352591003757E-15},length=0.005199963409806165,length_95%_HPD={4.270709914783403E-4,0.014887117628510221},length_median=0.002911941632327747,length_range={2.5923971661970246E-4,0.4951994691223671},rate=20.761788910060943,rate_95%_HPD={0.2260397008357685,50.99462816778596},rate_median=17.032906888528803,rate_range={0.08772556167519725,162.13894499538887}]:0.0029119416323277678,16[&height=1.5138428058411124E-17,height_95%_HPD={0.0,5.551115123125783E-17},height_median=6.938893903907228E-18,height_range={0.0,2.6645352591003757E-15},length=0.005199963409806165,length_95%_HPD={4.270709914783403E-4,0.014887117628510221},length_median=0.002911941632327747,length_range={2.5923971661970246E-4,0.4951994691223671},rate=17.2703733251414,rate_95%_HPD={0.1436498455877488,42.380018316095786},rate_median=14.116855630982796,rate_range={0.07832945890968862,142.10376865814}]:0.0029119416323277678)[&height=0.005199963409806177,height_95%_HPD={4.27070991478342E-4,0.014887117628510277},height_median=0.0029119416323277747,height_range={2.5923971661970333E-4,0.4951994691223689},length=0.01179940876290052,length_95%_HPD={0.0010915375048658263,0.033258095248822006},length_median=0.006684960284337738,length_range={5.53238188580856E-4,1.3338639581241925},posterior=1.0,rate=16.61137176119178,rate_95%_HPD={0.1643871076814064,40.61888521649679},rate_median=13.678896137257567,rate_range={0.10743641240611257,150.26756850366516}]:0.006775163055788624,((11[&height=1.544083138420498E-17,height_95%_HPD={0.0,5.551115123125783E-17},height_median=6.938893903907228E-18,height_range={0.0,5.329070518200751E-15},length=0.010405939501283235,length_95%_HPD={9.222528104712718E-4,0.029286901218006756},length_median=0.005915867800916921,length_range={5.133819484745578E-4,1.293514283561846},rate=24.76112176790218,rate_95%_HPD={0.11992578704125292,59.777519191311235},rate_median=20.45810515204802,rate_range={0.11992578704125292,196.84642016991955}]:0.005915867800916914,18[&height=1.544083138420498E-17,height_95%_HPD={0.0,5.551115123125783E-17},height_median=6.938893903907228E-18,height_range={0.0,5.329070518200751E-15},length=0.010405939501283235,length_95%_HPD={9.222528104712718E-4,0.029286901218006756},length_median=0.005915867800916921,length_range={5.133819484745578E-4,1.293514283561846},rate=19.082390778475602,rate_95%_HPD={0.2479203128557514,46.43736726412956},rate_median=15.689526047356594,rate_range={0.08516178172872735,177.93907558998072}]:0.005915867800916914)[&height=0.01040593950128325,height_95%_HPD={9.222528104712736E-4,0.02928690121800681},height_median=0.005915867800916921,height_range={5.133819484745587E-4,1.2935142835618514},length=0.00569239537666888,length_95%_HPD={3.552301193689676E-4,0.01619351775061742},length_median=0.0031679384381567283,length_range={2.618559185692138E-4,0.48279701325469127},posterior=1.0,rate=21.44095130387093,rate_95%_HPD={0.15097702854114464,52.66538144492621},rate_median=17.428564510206403,rate_range={0.108680955389513,170.13831586485324}]:0.0032703182232159816,15[&height=1.5290015193998675E-17,height_95%_HPD={0.0,5.551115123125783E-17},height_median=6.938893903907228E-18,height_range={0.0,3.552713678800501E-15},length=0.016098334877952085,length_95%_HPD={0.0013218155186719566,0.045344062056986156},length_median=0.009186186024132889,length_range={8.967679193239205E-4,1.776311296816539},rate=25.5729776309792,rate_95%_HPD={0.20747810384651488,61.78480712443112},rate_median=21.298458074901422,rate_range={0.10118573121270295,247.84664330885465}]:0.009186186024132896)[&height=0.016098334877952095,height_95%_HPD={0.0013218155186719566,0.045344062056986156},height_median=0.009186186024132903,height_range={8.967679193239214E-4,1.7763112968165427},length=9.01037294754575E-4,length_95%_HPD={2.0594655439354348E-8,0.0029696262648521154},length_median=4.019675642043252E-4,length_range={2.0594655439354348E-8,0.09216286637206927},posterior=1.0,rate=19.761971821874685,rate_95%_HPD={0.16257029194966785,48.865064116342246},rate_median=16.106085556324448,rate_range={0.09208899042141366,165.93294784887718}]:5.009186639834962E-4)[&height=0.016999372172706605,height_95%_HPD={0.001530384500632533,0.04790825793263048},height_median=0.009687104688116399,height_range={9.019521535591334E-4,1.8290634272465613},length=0.0065322439806997715,length_95%_HPD={4.378693632990614E-4,0.01858470676404539},length_median=0.0036229786349435134,length_range={3.592613619291321E-4,0.8900178391383875},posterior=1.0,rate=21.514990900947193,rate_95%_HPD={0.1860088435955414,52.506866172896984},rate_median=17.708784865605672,rate_range={0.0660894022112678,188.28804164251804}]:0.0036718328103572256)[&height=0.023531616153406373,height_95%_HPD={0.0019027260126713444,0.06589379851891963},height_median=0.013358937498473625,height_range={0.0014398919018563088,2.6869525752379175},length=0.0022077185138297444,length_95%_HPD={2.3676430851993224E-7,0.0069480444520442775},length_median=0.0010940297409352193,length_range={2.3676430851993224E-7,0.2527638295372281},posterior=1.0,rate=20.184732156123946,rate_95%_HPD={0.23579564958606603,50.06301792472106},rate_median=16.399885757645837,rate_range={0.09873214382779444,176.2594433266522}]:0.0012761333281240753,10[&height=1.4729489717746296E-17,height_95%_HPD={0.0,5.551115123125783E-17},height_median=6.938893903907228E-18,height_range={0.0,2.6645352591003757E-15},length=0.025739334667236363,length_95%_HPD={0.002484915330718462,0.07212707938037005},length_median=0.014635070826597686,length_range={0.0015553451850209982,2.939716404775144},rate=18.876160829826173,rate_95%_HPD={0.26289474431456406,45.5619587745405},rate_median=15.699820753447597,rate_range={0.06472061565309177,162.13894499538887}]:0.014635070826597693)[&height=0.025739334667236373,height_95%_HPD={0.002484915330718462,0.07212707938037011},height_median=0.0146350708265977,height_range={0.0015553451850209982,2.9397164047751456},length=0.002653184334332077,length_95%_HPD={3.9316149402550404E-5,0.007636885780432701},length_median=0.0013769981040573642,length_range={3.886680689416111E-6,0.38736929023441213},posterior=1.0,rate=20.273738521617393,rate_95%_HPD={0.17731156266212914,50.12370264756422},rate_median=16.522970084076785,rate_range={0.11992578704125292,152.44353211962982}]:0.001496829576170658,17[&height=1.4911625564065732E-17,height_95%_HPD={0.0,5.551115123125783E-17},height_median=6.938893903907228E-18,height_range={0.0,1.7763568394002505E-15},length=0.028392519001568337,length_95%_HPD={0.0025151487527103836,0.07879286488767684},length_median=0.016131900402768358,length_range={0.001612414338478715,3.327085695009556},rate=20.024728892858796,rate_95%_HPD={0.23222892778885146,48.5816709024901},rate_median=16.72413752235701,rate_range={0.06472061565309177,183.48687121180032}]:0.01613190040276835)[&height=0.028392519001568344,height_95%_HPD={0.0025151487527103854,0.0787928648876769},height_median=0.016131900402768358,height_range={0.001612414338478715,3.3270856950095578},length=8.701986317969378E-4,length_95%_HPD={5.054086579803219E-9,0.0029640250022731074},length_median=3.701562698966397E-4,length_range={5.054086579803219E-9,0.11800377243958726},posterior=1.0,rate=19.42868311228759,rate_95%_HPD={0.16284172168963662,47.81253190309455},rate_median=15.842371773734552,rate_range={0.10233707791980831,183.48687121180032}]:4.9182641698578E-4,12[&height=1.4660393737952098E-17,height_95%_HPD={0.0,5.551115123125783E-17},height_median=6.938893903907228E-18,height_range={0.0,1.7763568394002505E-15},length=0.029262717633365274,length_95%_HPD={0.0028535578969324515,0.08188472770827693},length_median=0.016623726819754124,length_range={0.0016805764270331341,3.3947396567671184},rate=16.709438851138735,rate_95%_HPD={0.13667435816916118,40.195140106383775},rate_median=13.879973548237674,rate_range={0.05725833157326573,158.45930789056496}]:0.01662372681975413)[&height=0.029262717633365295,height_95%_HPD={0.002853557896932455,0.08188472770827698},height_median=0.016623726819754138,height_range={0.0016805764270331341,3.39473965676712},length=0.0018084291668358538,length_95%_HPD={3.5007030468880984E-7,0.005661893975218074},length_median=8.782317846861287E-4,length_range={3.5007030468880984E-7,0.34429925721328924},posterior=1.0,rate=19.494492757267047,rate_95%_HPD={0.09287762030241961,47.446232008276034},rate_median=15.987364129898477,rate_range={0.09287762030241961,143.16131743851898}]:0.0010513557253607267)[&height=0.031071146800201118,height_95%_HPD={0.002979061783217902,0.08737681611276138},height_median=0.017675082545114865,height_range={0.001765651231921253,3.505131177172526},length=0.0015236882442748619,length_95%_HPD={1.1918911574371194E-7,0.004981209650992857},length_median=7.139137976694687E-4,length_range={1.1918911574371194E-7,0.36931535591783415},posterior=1.0,rate=19.336760021629452,rate_95%_HPD={0.31557301253306713,47.800901568693014},rate_median=15.786053594347708,rate_range={0.04858171946216797,170.6262773298802}]:8.502863327064236E-4,14[&height=1.468202839271332E-17,height_95%_HPD={0.0,5.551115123125783E-17},height_median=6.938893903907228E-18,height_range={0.0,1.7763568394002505E-15},length=0.03259483504447574,length_95%_HPD={0.0028834195940106427,0.09137426207797139},length_median=0.018525368877821274,length_range={0.001765788536557675,3.5240437142442538},rate=15.662288237692003,rate_95%_HPD={0.10081488973579007,37.48542281913192},rate_median=13.058126408539664,rate_range={0.05410962337716997,138.43521358364586}]:0.01852536887782128)[&height=0.03259483504447575,height_95%_HPD={0.0028834195940106427,0.0913742620779715},height_median=0.01852536887782129,height_range={0.0017657885365576758,3.5240437142442556},length=0.002814284761468584,length_95%_HPD={7.042298937748326E-8,0.00888120798718553},length_median=0.0013722785617602679,length_range={7.042298937748326E-8,0.4133014465468232},posterior=1.0,rate=18.98918746159479,rate_95%_HPD={0.13520004852052897,46.5422204212933},rate_median=15.501502082713722,rate_range={0.05725833157326573,142.50304190755728}]:0.0015726793886162438,9[&height=1.4676439038699286E-17,height_95%_HPD={0.0,5.551115123125783E-17},height_median=6.938893903907228E-18,height_range={0.0,1.7763568394002505E-15},length=0.035409119805944585,length_95%_HPD={0.0032593800885987456,0.10010881579417363},length_median=0.020098048266437532,length_range={0.0019060148579700476,3.7601548430410716},rate=16.71559702946889,rate_95%_HPD={0.28665351014716745,40.508107023694194},rate_median=13.903621324633649,rate_range={0.07365562650564586,163.4035499562679}]:0.020098048266437525)[&height=0.0354091198059446,height_95%_HPD={0.0032593800885987456,0.10010881579417363},height_median=0.020098048266437532,height_range={0.0019060148579700485,3.7601548430410734},length=0.027918989542867045,length_95%_HPD={0.0018466129107009097,0.07882874296504175},length_median=0.015688802392103872,length_range={0.0018250543189422559,3.050108522074524},posterior=1.0,rate=16.007297175333978,rate_95%_HPD={0.1734128672573475,39.41231883608035},rate_median=13.206646684015537,rate_range={0.06472061565309177,121.21809917743519}]:0.015965934873351913)[&height=0.06332810934881132,height_95%_HPD={0.005206967306330284,0.17725984163672634},height_median=0.036063983139789445,height_range={0.004102277554279491,6.810263365115597},length=0.04267175179710568,length_95%_HPD={0.0035188204140349224,0.12254880597749349},length_median=0.02413661810573286,length_range={0.002346614951264969,4.979691822549512},posterior=1.0,rate=25.803749048161208,rate_95%_HPD={0.39744469453634107,62.79601858589888},rate_median=21.220615054675957,rate_range={0.11374310963632062,247.84664330885465}]:0.024503466033347757,19[&height=1.482821891063215E-17,height_95%_HPD={0.0,5.551115123125783E-17},height_median=6.938893903907228E-18,height_range={0.0,1.7763568394002505E-15},length=0.10599986114591713,length_95%_HPD={0.010248760118733113,0.2993702997321922},length_median=0.0605674491731372,length_range={0.006448892505544459,11.789955187665107},rate=16.135484986636577,rate_95%_HPD={0.12596726092249882,38.92208890039571},rate_median=13.395166203621198,rate_range={0.0660894022112678,127.15564420587998}]:0.060567449173137194)[&height=0.10599986114591714,height_95%_HPD={0.010248760118733114,0.2993702997321922},height_median=0.0605674491731372,height_range={0.00644889250554446,11.78995518766511},length=0.007227911302909791,length_95%_HPD={1.204336360638436E-7,0.02467157395466113},length_median=0.0031126029471243225,length_range={1.204336360638436E-7,1.3483904336926198},posterior=1.0,rate=19.663901151702778,rate_95%_HPD={0.1315084745568398,48.6976075321411},rate_median=16.05823091609388,rate_range={0.07875980715930632,126.83763453701735}]:0.003980202009002197,(((29[&height=1.473006792678223E-17,height_95%_HPD={0.0,5.551115123125783E-17},height_median=6.938893903907228E-18,height_range={0.0,1.7763568394002505E-15},length=0.0034288638897419306,length_95%_HPD={2.699384702031186E-4,0.009906361682467613},length_median=0.0019279552131309663,length_range={2.0640544344114123E-4,0.46046469412333657},rate=19.5763568095647,rate_95%_HPD={0.117172553375649,48.26149018476243},rate_median=16.047455508651456,rate_range={0.05725833157326573,153.88197207222987}]:0.0019279552131309732,32[&height=1.473006792678223E-17,height_95%_HPD={0.0,5.551115123125783E-17},height_median=6.938893903907228E-18,height_range={0.0,1.7763568394002505E-15},length=0.0034288638897419306,length_95%_HPD={2.699384702031186E-4,0.009906361682467613},length_median=0.0019279552131309663,length_range={2.0640544344114123E-4,0.46046469412333657},rate=18.433374006871,rate_95%_HPD={0.16599030531082845,45.055821539470564},rate_median=15.178718600180831,rate_range={0.0800633598889763,150.6230218063244}]:0.0019279552131309732)[&height=0.00342886388974194,height_95%_HPD={2.699384702031203E-4,0.009906361682467724},height_median=0.0019279552131309802,height_range={2.0640544344114123E-4,0.46046469412333835},length=0.006832928869048227,length_95%_HPD={5.407038760165787E-4,0.01919564877602087},length_median=0.0038233469311676482,length_range={3.025407036675743E-4,0.6472742071213116},posterior=1.0,rate=17.65936438203852,rate_95%_HPD={0.1401997460027286,43.36941543706781},rate_median=14.44183592973527,rate_range={0.08571143583163214,152.9307739458104}]:0.0038877703860572613,30[&height=1.489678486547674E-17,height_95%_HPD={0.0,5.551115123125783E-17},height_median=6.938893903907228E-18,height_range={0.0,3.552713678800501E-15},length=0.010261792758790174,length_95%_HPD={8.601515052626511E-4,0.028570231913248367},length_median=0.0058157255991882345,length_range={5.776154652273359E-4,1.1077389012446464},rate=22.404725047333763,rate_95%_HPD={0.19840912337960334,55.06485971690673},rate_median=18.37663142893663,rate_range={0.11200843531479542,152.44353211962982}]:0.0058157255991882345)[&height=0.01026179275879019,height_95%_HPD={8.601515052626529E-4,0.028570231913248367},height_median=0.0058157255991882414,height_range={5.776154652273359E-4,1.10773890124465},length=0.007788402092480211,length_95%_HPD={2.1348062699934334E-4,0.022869299557471134},length_median=0.004224184650144278,length_range={1.0407384056915214E-6,0.8646342232637334},posterior=1.0,rate=19.12696935598728,rate_95%_HPD={0.1780091650658206,47.90486466837548},rate_median=15.454654887528076,rate_range={0.07655454695694114,147.7083377742918}]:0.004382979603488817,31[&height=1.470472309737376E-17,height_95%_HPD={0.0,5.551115123125783E-17},height_median=6.938893903907228E-18,height_range={0.0,1.7763568394002505E-15},length=0.01805019485127043,length_95%_HPD={0.0015986958308201087,0.05051781358205887},length_median=0.010198705202677058,length_range={0.0010776210587985433,1.9405226343321225},rate=20.439596852253,rate_95%_HPD={0.25489389153047354,50.36540601555866},rate_median=16.687408093757238,rate_range={0.11200843531479542,160.12828333494883}]:0.010198705202677051)[&height=0.018050194851270438,height_95%_HPD={0.0015986958308201104,0.050517813582058924},height_median=0.010198705202677058,height_range={0.0010776210587985433,1.9405226343321242},length=0.09517757759755655,length_95%_HPD={0.008736505218504794,0.2694360735205434},length_median=0.05427981019317813,length_range={0.005437951687253693,11.197822987025605},posterior=1.0,rate=17.147117199875023,rate_95%_HPD={0.2705791055486139,41.85752263462202},rate_median=14.203224100452394,rate_range={0.05410962337716997,157.26321248578253}]:0.05434894597946234)[&height=0.11322777244882733,height_95%_HPD={0.011021547788086691,0.31960975996341895},height_median=0.0645476511821394,height_range={0.006515572746052236,13.138345621357729},length=0.0,posterior=1.0,rate=1.0]:0.0;
End;
